# Supplementary material for: Exploring Precise Medication Strategies for OSCC Based on Single-Cell Transcriptome Analysis from a Dynamic Perspective
Source: Cancers (Basel). 2022 Sep 30;14(19):4801. doi: 10.3390/cancers14194801 (PMC9564072; doi:10.3390/cancers14194801)
Supplement: Supplementary file 1 [file cancers-14-04801-s001.zip › table S1.xlsx]

## Sheet: Sheet1
#The detailed information of patients. #The first to sixth columns are, patient ID, information of age/sex, the primary site, TNM stage, stage, and the number of tumor cells, respectively.
Patient ID	Age/Sex	Primary Site	TNM Stage	Stage	Tumor Cell Count
5	69/F	Left lateral tongue	T2N1	3	132
6	88/F	Right floor of mouth	T4aN2c	4	123
7	71/F	Right floor of mouth	T1N2b	4	6
10	76/M	Right retromolar trigone	T4aN2b	4	1
12	80/M	Left retromolar trigone	T4aN0	4	4
13	52/F	Left lateral tongue	T3N1	3	7
16	63/F	Left lateral tongue	T2N0	2	56
17	59/M	Right alveolar ridge	T4aN0	4	330
18	41/M	Left lateral tongue	T3N1	3	140
20	53/M	Right floor of mouth	T4aN2c	4	662
22	77/M	Left buccal mucosa	T1N0	1	119
24	78/F	Right alveolar ridge	T4aN2c	4	6
25	76/F	Left lateral tongue	T3N1	3	209
26	51/M	Left floor of mouth	T4aN2c	4	267
28	58/M	Right lateral tongue	T2N2c	4	138
