# Supplementary material for: Exploring Precise Medication Strategies for OSCC Based on Single-Cell Transcriptome Analysis from a Dynamic Perspective
Source: Cancers (Basel). 2022 Sep 30;14(19):4801. doi: 10.3390/cancers14194801 (PMC9564072; doi:10.3390/cancers14194801)
Supplement: Supplementary file 1 [file cancers-14-04801-s001.zip › table S2.xlsx]

## Sheet: Sheet1
#Key genes which promote the occurrence of the branch in cell trajectory #The first to fifth columns are gene name, pvalue, qvalue, the number of expressed cells, and gene clusters generated by hierarchical clustering, respectively.
	pval	qval	num_cells_expressed	Gene_Clusters
RPS4Y1	2.60089e-201	3.11457e-197	242	1
S100A8	3.63981e-144	1.45289e-140	355	1
GTSF1	2.65643e-124	4.90991e-121	139	1
S100A9	7.18946e-106	6.14956e-103	365	1
ALDH3A1	1.49512e-97	1.19361e-94	177	1
SAA1	1.39008e-92	9.7919e-90	277	1
PDZK1IP1	5.56372e-72	2.46761e-69	237	1
GLUL	5.7181e-71	2.36118e-68	422	1
SEPP1	1.61074e-63	5.35796e-61	439	1
HLA-DRA	4.61183e-60	1.34699e-57	375	1
NELL2	2.44573e-58	6.97323e-56	240	1
IGFBP2	2.62203e-53	6.82583e-51	250	1
MAGEA4	1.16453e-52	2.73437e-50	267	1
DAPL1	2.36594e-48	4.88486e-46	140	1
LSP1	3.14917e-48	6.39174e-46	145	1
HLA-DPA1	3.86891e-47	7.59511e-45	304	1
TMPRSS11D	3.17374e-45	5.67248e-43	218	1
SERPINB4	6.71488e-44	1.13254e-41	144	1
HLA-DRB1	8.19858e-44	1.36358e-41	409	1
KYNU	4.12171e-43	6.7613e-41	259	1
SERPINB3	1.75828e-41	2.73447e-39	173	1
ZNF812	2.94082e-39	4.19243e-37	160	1
MAGEA6	2.93646e-37	4.04186e-35	240	1
CXCL11	9.68145e-36	1.26017e-33	135	1
FEZ1	7.18612e-35	8.96393e-33	240	1
CD40	9.8576e-35	1.21696e-32	219	1
HLA-DRB5	4.16094e-34	5.03305e-32	349	1
PRAME	2.30934e-33	2.71121e-31	160	1
CD74	3.12842e-33	3.56789e-31	536	1
ASS1	8.04663e-33	9.09041e-31	329	1
PLAT	1.80275e-31	1.87721e-29	136	1
HLA-DMA	6.99178e-31	7.15611e-29	233	1
IFI30	6.89704e-30	6.76984e-28	416	1
EIF1AY	2.71074e-29	2.57628e-27	149	1
CFD	4.8502e-28	4.33441e-26	173	1
P2RY1	1.57361e-26	1.30861e-24	165	1
IGFBP6	3.94271e-26	3.19013e-24	455	1
CCDC51	2.91104e-25	2.27842e-23	212	1
DDX3Y	3.06533e-25	2.38359e-23	138	1
CSTA	3.19615e-25	2.46928e-23	423	1
IL18	6.47162e-24	4.69683e-22	273	1
KRT13	1.18706e-22	8.12291e-21	133	1
SERPINB13	3.48388e-22	2.33069e-20	213	1
ALOX15B	9.76824e-22	6.28896e-20	144	1
NEFL	4.61586e-21	2.82015e-19	334	1
CFH	2.58124e-20	1.5005e-18	290	1
HLA-C	1.84787e-19	1.02445e-17	630	1
CASP1	5.39039e-19	2.89462e-17	444	1
HLA-DPB1	6.42895e-19	3.39148e-17	222	1
RPS28	1.15976e-18	6.06469e-17	595	1
BLMH	1.2613e-18	6.53855e-17	226	1
CERS4	4.54575e-18	2.33628e-16	243	1
CYB5R2	3.73283e-17	1.80245e-15	172	1
MRPL54	4.30656e-17	2.06284e-15	309	1
ID2	2.07515e-16	9.63173e-15	233	1
PSMB10	2.76742e-16	1.27643e-14	518	1
RPSA	4.21421e-16	1.91156e-14	584	1
ITGB4	3.62339e-15	1.54413e-13	570	1
GCAT	9.84084e-15	4.10607e-13	145	1
FGFBP1	2.19695e-14	9.04072e-13	383	1
KRT6B	3.67722e-14	1.4927e-12	474	1
FHL1	1.77261e-13	6.91434e-12	166	1
ABCB6	2.01995e-13	7.75287e-12	172	1
ETHE1	2.95802e-13	1.11391e-11	363	1
KRT17	3.58802e-13	1.33852e-11	600	1
PGLS	4.52938e-13	1.68445e-11	405	1
EBP	6.08568e-13	2.20836e-11	488	1
CLPP	7.73177e-13	2.78879e-11	335	1
UXT	2.68485e-12	9.19521e-11	408	1
FDFT1	3.5631e-12	1.19854e-10	394	1
GJB2	4.40983e-12	1.47508e-10	587	1
MFSD2A	5.65416e-12	1.85503e-10	282	1
EEF2	6.81314e-12	2.22309e-10	615	1
BIRC5	1.26761e-11	4.02644e-10	245	1
CTSB	1.31544e-11	4.16729e-10	625	1
APOL2	2.03602e-11	6.36589e-10	493	1
ID1	2.08359e-11	6.48077e-10	450	1
BDKRB1	2.09792e-11	6.49162e-10	166	1
NTPCR	4.18693e-11	1.26612e-09	331	1
THOP1	4.90657e-11	1.48e-09	200	1
FSTL1	4.95113e-11	1.48969e-09	188	1
CENPM	5.58606e-11	1.67652e-09	154	1
MCM5	1.06663e-10	3.11535e-09	330	1
MEIS1	1.16673e-10	3.39116e-09	298	1
SLC6A15	1.25357e-10	3.62597e-09	210	1
PRKCDBP	1.40235e-10	4.04654e-09	466	1
KRT6A	1.66612e-10	4.78459e-09	629	1
G0S2	8.09667e-176	4.84788e-172	144	2
CTSH	8.64116e-133	2.58695e-129	308	2
NDUFA4L2	1.04624e-126	2.50573e-123	410	2
FABP4	2.8701e-124	4.90991e-121	194	2
VIM	9.06846e-119	1.20661e-115	299	2
MMP3	1.56097e-110	1.69933e-107	169	2
LY6D	3.20296e-107	2.95042e-104	210	2
CXCL1	6.54005e-91	4.35095e-88	174	2
SPARC	1.32702e-90	8.3637e-88	309	2
MMP13	3.00144e-90	1.79711e-87	243	2
TPM2	3.85114e-87	2.19607e-84	316	2
MMP1	8.1971e-87	4.46183e-84	235	2
CTHRC1	2.04419e-82	1.06431e-79	194	2
MMP7	8.00221e-72	3.42237e-69	139	2
GEM	1.77459e-70	7.08356e-68	196	2
SLC38A5	3.20101e-70	1.23652e-67	343	2
ANPEP	5.22609e-66	1.89644e-63	154	2
IGFBP3	6.62461e-66	2.33323e-63	248	2
PHGDH	6.27005e-63	2.02929e-60	259	2
MARCKSL1	6.94953e-62	2.13386e-59	270	2
TUBA1A	5.06267e-61	1.51564e-58	215	2
KRT19	6.04006e-56	1.68209e-53	275	2
TRMT1	5.65044e-54	1.53782e-51	392	2
IER2	6.0798e-54	1.6179e-51	573	2
TSTD1	4.28027e-53	1.06784e-50	341	2
JUNB	8.88824e-53	2.17218e-50	576	2
ACAT2	5.31017e-52	1.1998e-49	245	2
INHBA	6.36745e-49	1.37475e-46	388	2
MFAP2	1.29926e-48	2.72958e-46	440	2
PFN2	1.52223e-45	2.80442e-43	294	2
GSN	2.27278e-45	4.12372e-43	477	2
IL8	8.02883e-42	1.26507e-39	152	2
NDRG4	5.61276e-41	8.61703e-39	136	2
HIST1H4C	1.95834e-40	2.96849e-38	317	2
MSC	2.22567e-40	3.29042e-38	138	2
EFNA1	1.83024e-39	2.64062e-37	503	2
CYB5A	1.81858e-36	2.44691e-34	183	2
GSTO2	1.12364e-35	1.44683e-33	172	2
DMKN	1.70359e-35	2.14742e-33	360	2
CRIP2	4.30486e-34	5.15507e-32	453	2
STX10	9.89383e-34	1.17306e-31	447	2
MALAT1	2.35916e-33	2.74281e-31	625	2
SERPINE1	9.97828e-33	1.10639e-30	427	2
NEDD9	1.08421e-32	1.19114e-30	176	2
CKB	2.05744e-32	2.2398e-30	237	2
MEST	5.19526e-32	5.50559e-30	143	2
GPRC5A	1.54383e-31	1.6217e-29	215	2
TPD52L1	3.98276e-31	4.11151e-29	334	2
ITGA5	2.3111e-30	2.34537e-28	348	2
TPM1	4.59538e-30	4.62434e-28	463	2
MDK	5.47785e-30	5.46644e-28	477	2
XIST	6.17051e-30	6.10676e-28	274	2
GSTM4	7.62853e-30	7.42696e-28	188	2
NFKBIA	1.0883e-29	1.051e-27	563	2
H1F0	1.38072e-29	1.32273e-27	462	2
PIM1	2.78625e-29	2.62719e-27	274	2
RAD23A	1.72237e-28	1.59887e-26	597	2
VAMP5	2.1308e-28	1.96279e-26	151	2
SMARCA1	2.62734e-28	2.40171e-26	191	2
HAS2	2.87353e-28	2.60685e-26	142	2
HSPA1B	3.29995e-28	2.97119e-26	547	2
TNFAIP3	1.01078e-27	8.83512e-26	250	2
NUPR1	2.22135e-27	1.92759e-25	333	2
LAMB3	2.70699e-27	2.3321e-25	560	2
TPST1	3.40518e-27	2.91265e-25	302	2
COL6A2	7.20366e-27	6.07491e-25	131	2
FARSA	2.30687e-26	1.89211e-24	527	2
SOX4	7.47481e-26	5.96739e-24	532	2
KLF10	3.42846e-25	2.63178e-23	497	2
RNASEH2A	3.68442e-25	2.81025e-23	377	2
SPHK1	1.17819e-24	8.76322e-23	335	2
FBXO2	1.43591e-24	1.06142e-22	279	2
NQO1	4.67099e-24	3.41067e-22	431	2
DBNDD2	4.92373e-23	3.44805e-21	215	2
LYPD3	1.00036e-22	6.92448e-21	477	2
GSTM1	1.17584e-22	8.09237e-21	143	2
CORO6	5.62222e-22	3.71967e-20	165	2
TNFRSF12A	6.82201e-22	4.48866e-20	558	2
GADD45GIP1	7.77984e-22	5.09091e-20	542	2
PNMA1	8.60445e-22	5.59991e-20	165	2
TLL1	9.0395e-22	5.85124e-20	166	2
GSTM3	1.55513e-21	9.90569e-20	255	2
RIPK2	1.72451e-21	1.09265e-19	289	2
WDR83OS	1.75738e-21	1.10761e-19	614	2
FBXO32	2.26839e-21	1.4222e-19	228	2
FKBP5	1.00461e-20	6.0453e-19	383	2
GALNT14	1.08346e-20	6.45495e-19	151	2
ASNA1	1.4992e-20	8.8876e-19	512	2
FAH	1.7398e-20	1.02631e-18	182	2
PLXDC2	1.97766e-20	1.1609e-18	405	2
DHCR7	2.26258e-20	1.32168e-18	127	2
PROS1	4.2633e-20	2.45447e-18	133	2
HSPA1A	4.67741e-20	2.68e-18	574	2
HCAR3	1.60346e-19	8.97263e-18	141	2
HOOK2	1.83355e-19	1.02125e-17	362	2
CLDN7	2.07787e-19	1.14666e-17	127	2
ZNF791	2.76547e-19	1.51217e-17	222	2
EPCAM	3.09673e-19	1.68561e-17	153	2
SOCS2	3.66197e-19	1.98426e-17	150	2
HCAR2	6.10648e-19	3.23563e-17	262	2
KLK5	1.06993e-18	5.61947e-17	375	2
SCCPDH	1.22489e-18	6.37741e-17	134	2
FTH1	5.82745e-18	2.96952e-16	619	2
IER3	1.46393e-17	7.36577e-16	406	2
PPAP2A	1.53132e-17	7.67262e-16	243	2
DNAJB4	1.62473e-17	8.09856e-16	240	2
PRDX2	1.67098e-17	8.26859e-16	624	2
POLE4	3.16782e-17	1.54835e-15	423	2
MALL	1.07703e-16	5.1384e-15	370	2
OASL	1.30026e-16	6.15438e-15	178	2
MXD1	1.64086e-16	7.73592e-15	249	2
TMSB4X	2.77137e-16	1.27643e-14	630	2
PTHLH	3.971e-16	1.81499e-14	446	2
KLF6	6.30716e-16	2.82877e-14	534	2
CLIC4	6.34091e-16	2.8333e-14	483	2
CDA	7.87847e-16	3.49425e-14	297	2
CALM2	8.13774e-16	3.59592e-14	616	2
FHL2	1.58264e-15	6.91682e-14	447	2
PMAIP1	1.61878e-15	7.02352e-14	290	2
FOSL1	1.72523e-15	7.45833e-14	318	2
RASD1	1.9072e-15	8.21535e-14	170	2
DNASE2	2.45836e-15	1.05139e-13	430	2
KRT15	5.3606e-15	2.26032e-13	473	2
TP53I11	1.50739e-14	6.2677e-13	272	2
EMP3	1.96512e-14	8.14267e-13	448	2
SRPX	2.07031e-14	8.54897e-13	139	2
UBB	2.29071e-14	9.39426e-13	484	2
MLLT11	2.32137e-14	9.48749e-13	143	2
BSCL2	4.08912e-14	1.64873e-12	286	2
FBXW9	4.52895e-14	1.81994e-12	270	2
CCND1	5.30209e-14	2.1235e-12	413	2
TMEM45A	6.25681e-14	2.48097e-12	282	2
MYLK	1.15004e-13	4.53016e-12	151	2
PRSS8	1.86507e-13	7.22789e-12	334	2
NDRG1	1.9854e-13	7.64475e-12	550	2
UGDH	2.66405e-13	1.01074e-11	392	2
CTSL2	2.90651e-13	1.09796e-11	459	2
CDKN2A	3.28113e-13	1.22786e-11	224	2
MIR4461	5.1067e-13	1.87585e-11	539	2
HIST2H2BE	5.63244e-13	2.06264e-11	145	2
NRP1	5.83741e-13	2.12471e-11	360	2
SLC22A3	9.63226e-13	3.45348e-11	152	2
TSPYL4	1.43278e-12	5.1064e-11	152	2
TGFBI	1.52879e-12	5.40037e-11	525	2
TM4SF1	1.6644e-12	5.84493e-11	534	2
ODC1	1.67028e-12	5.84843e-11	353	2
CNN3	1.70113e-12	5.93908e-11	466	2
PLAU	1.92839e-12	6.67413e-11	520	2
BLCAP	2.05034e-12	7.07574e-11	536	2
VAT1	2.1767e-12	7.49023e-11	337	2
BHLHE40	2.68753e-12	9.19521e-11	396	2
LGALS3	2.80054e-12	9.55454e-11	571	2
ANXA3	3.41676e-12	1.15256e-10	319	2
PPP1R15A	4.44357e-12	1.48222e-10	526	2
ZMYM5	4.73109e-12	1.56939e-10	195	2
AKR1C1	5.10964e-12	1.68099e-10	310	2
GJB4	6.98798e-12	2.26778e-10	129	2
DDAH2	8.03478e-12	2.58646e-10	167	2
TPST2	9.62908e-12	3.09137e-10	221	2
C1R	1.04941e-11	3.36007e-10	540	2
RSAD2	1.23837e-11	3.94402e-10	171	2
TOB1	1.83407e-11	5.74947e-10	580	2
ZFP36L1	2.84842e-11	8.7912e-10	629	2
CXCR7	2.90882e-11	8.95453e-10	331	2
PLAUR	3.07764e-11	9.40172e-10	304	2
TRIB1	3.41995e-11	1.04208e-09	187	2
IGFBP4	4.00439e-11	1.21707e-09	131	2
MORN2	4.18083e-11	1.26612e-09	220	2
F2RL1	5.81881e-11	1.73766e-09	293	2
CLDN1	6.69508e-11	1.99437e-09	129	2
THBD	7.2229e-11	2.14095e-09	298	2
DNAJA1	7.52944e-11	2.22081e-09	532	2
IRF6	1.02873e-10	3.01199e-09	530	2
CERCAM	1.12377e-10	3.27426e-09	250	2
LOX	1.20032e-10	3.48036e-09	175	2
C19orf43	1.99305e-10	5.64225e-09	433	2
NR1D1	2.04405e-10	5.773e-09	185	2
DHPS	2.35783e-10	6.59696e-09	429	2
TXNIP	2.78622e-10	7.72338e-09	202	2
NME4	2.80498e-10	7.75743e-09	221	2
