# Supplementary material for: Exploring Precise Medication Strategies for OSCC Based on Single-Cell Transcriptome Analysis from a Dynamic Perspective
Source: Cancers (Basel). 2022 Sep 30;14(19):4801. doi: 10.3390/cancers14194801 (PMC9564072; doi:10.3390/cancers14194801)
Supplement: Supplementary file 1 [file cancers-14-04801-s001.zip › table S3.xlsx]

## Sheet: stage III
#Background genes of stage III for cibersort #The first to fifth columns are gene name, p value, log2FC, adjust p value, and cell cluster the gene belongs to, respectively.
	p_val	avg_logFC	p_val_adj	cluster
TRMT1	2.1945e-68	1.69167	5.19788e-64	4
JUNB	1.35908e-49	1.67128	3.21911e-45	4
MMP3	3.28911e-46	1.9142	7.79058e-42	4
HSPA1B	2.86588e-44	2.01303	6.78813e-40	4
G0S2	3.12694e-44	2.35678	7.40647e-40	4
VIM	1.02613e-42	1.65992	2.4305e-38	4
HSPA1A	3.17551e-38	1.86485	7.52152e-34	4
FABP4	1.4636e-72	3.8672	3.46668e-68	5
MMP13	2.14892e-66	2.24452	5.08992e-62	5
SOSTDC1	5.8856e-36	2.22645	1.39406e-31	5
SERPINB4	9.38171e-32	1.52574	2.22215e-27	5
MMP7	1.43142e-17	1.97342	3.39045e-13	5
GABRP	8.27667e-17	1.76374	1.96041e-12	5
MRPL21	5.1837e-60	1.69912	1.22781e-55	7
CTTN	6.31498e-59	1.58206	1.49576e-54	7
ANO1	2.97066e-56	1.55072	7.0363e-52	7
CALML5	1.05358e-52	1.57453	2.4955e-48	7
KRT19	1.21188e-52	2.21413	2.87047e-48	7
PLIN2	1.63301e-51	1.86141	3.86795e-47	7
GLUL	9.73582e-51	1.66443	2.30603e-46	7
KRT17	4.72166e-48	1.71899	1.11837e-43	7
SAA1	1.24044e-42	2.14601	2.93811e-38	7
S100A9	3.13595e-39	1.56293	7.42781e-35	7
CCL20	4.09477e-37	1.86515	9.69888e-33	7
KRT8	2.14707e-34	1.68685	5.08556e-30	7
S100A7	2.55866e-15	1.79356	6.06044e-11	7
PI3	1.5415e-14	1.57988	3.6512e-10	7
S100P	2.45042e-44	2.21454	5.80406e-40	10
CST6	4.24709e-41	2.01335	1.00597e-36	10
APOBEC3A	7.11407e-35	3.61939	1.68504e-30	10
SULT2B1	3.16334e-31	1.73441	7.49268e-27	10
A2ML1	2.73904e-26	2.13338	6.48769e-22	10
APOBEC3A-B	2.56451e-25	3.28485	6.07429e-21	10
CRCT1	5.38436e-24	1.52418	1.27534e-19	10
MUC21	7.16752e-23	2.46665	1.6977e-18	10
NCCRP1	4.5908e-22	1.75907	1.08738e-17	10
KLK6	4.72714e-22	2.77832	1.11967e-17	10
KLK111	4.85333e-22	1.77865	1.14956e-17	10
ASPRV1	9.23194e-22	1.71133	2.18668e-17	10
LCN2	9.9733e-22	2.76183	2.36228e-17	10
CEACAM6	1.22417e-21	2.3677	2.89956e-17	10
SDCBP2	5.73843e-20	1.69597	1.35921e-15	10
CNFN	1.57431e-19	3.45918	3.72892e-15	10
CALB1	2.99409e-18	1.70448	7.09179e-14	10
KLK7	1.47258e-17	3.28964	3.48796e-13	10
CLIC3	3.9652e-17	1.93688	9.39197e-13	10
CEACAM5	6.17239e-16	2.6043	1.46199e-11	10
IL1RN	1.66674e-15	1.99959	3.94783e-11	10
EMP1	7.0509e-14	1.63033	1.67008e-09	10
PRSS8	1.47114e-13	1.7034	3.48454e-09	10
SBSN	7.93644e-13	2.75021	1.87983e-08	10
KLK10	2.16271e-12	2.56008	5.1226e-08	10
KRTDAP1	1.66308e-11	1.87429	3.93918e-07	10
KRT7	4.41177e-11	2.12374	1.04497e-06	10
CLDN41	8.14006e-11	1.6401	1.92805e-06	10
SPRR3	1.2632e-10	3.08963	2.99201e-06	10
TM4SF1	4.81033e-10	1.86932	1.13937e-05	10
GPRC5A1	1.25095e-09	1.61878	2.96301e-05	10
SLPI1	1.60913e-09	2.36765	3.81139e-05	10
KLK5	1.95507e-09	2.75537	4.63077e-05	10
DSC2	2.19021e-09	1.53658	5.18772e-05	10
ERO1L	3.52426e-08	1.81158	0.000834757	10
KRT151	5.36515e-08	1.75994	0.00127079	10
KRT6B1	1.0287e-07	2.4436	0.00243658	10

## Sheet: stage IV
#Background genes of stage IV for cibersort #The first to fifth columns are gene name, p value, log2FC, adjust p value, and cell cluster the gene belongs to, respectively.
	p_val	avg_logFC	p_val_adj	cluster
GSTM1	2.98472e-274	4.01252	7.0696e-270	1
CES1	3.64509e-266	2.89488	8.63377e-262	1
EPCAM	5.75838e-251	3.94267	1.36393e-246	1
OSGIN1	3.44438e-247	2.48482	8.15835e-243	1
SPP1	1.91487e-244	3.03654	4.53555e-240	1
UGT1A6	1.45426e-235	1.79276	3.44456e-231	1
TRIM16L	1.44868e-229	1.77407	3.43134e-225	1
GSTA1	3.10647e-227	2.55015	7.35799e-223	1
UCHL1	1.22929e-225	1.87757	2.9117e-221	1
GPC3	2.58005e-225	2.26854	6.11111e-221	1
NQO1	6.14715e-223	1.97497	1.45601e-218	1
FGFBP2	6.22234e-216	2.11716	1.47382e-211	1
MSH2	7.47979e-216	1.72053	1.77166e-211	1
KLK6	9.77246e-214	1.85635	2.3147e-209	1
TXNRD1	1.03517e-210	1.84767	2.45191e-206	1
FTL	5.11185e-207	1.55112	1.21079e-202	1
ALDH3A1	1.14913e-193	1.9245	2.72182e-189	1
AKR1B10	1.00286e-189	1.84045	2.37538e-185	1
ETFB	9.50826e-188	1.71141	2.25213e-183	1
GPX2	5.22981e-176	1.58249	1.23873e-171	1
UPK3BL	2.22918e-166	1.83987	5.28003e-162	1
NTS	1.40517e-105	1.81769	3.32827e-101	1
SPINK6	1.64274e-204	2.10867	3.89099e-200	2
S100A9	8.66845e-198	2.45617	2.05321e-193	2
MT1E	1.79506e-186	1.88514	4.25177e-182	2
COL17A1	5.66571e-178	2.00764	1.34198e-173	2
ANXA8L1	5.13963e-176	2.19615	1.21737e-171	2
TXNIP	2.56101e-167	1.57632	6.06601e-163	2
S100A8	1.97845e-166	1.84019	4.68616e-162	2
LGALS7	1.51232e-155	2.11532	3.58209e-151	2
KRT14	1.59447e-150	1.83152	3.77667e-146	2
MT2A	4.24301e-147	2.2306	1.005e-142	2
KRT6C	4.3766e-145	2.34395	1.03664e-140	2
APOL1	5.80248e-144	1.50779	1.37438e-139	2
IGFBP3	4.92996e-143	2.33083	1.16771e-138	2
S100A2	9.69933e-142	1.89633	2.29738e-137	2
LAMA3	1.92757e-138	1.50698	4.56563e-134	2
LAMC2	3.04172e-135	1.56771	7.20461e-131	2
SAA1	1.40637e-128	1.74804	3.33113e-124	2
CXCL14	3.51563e-109	2.4305	8.32711e-105	2
MMP3	1.20631e-76	1.54143	2.85727e-72	2
MMP10	3.83816e-32	1.53394	9.09106e-28	2
MGST1	3.94541e-292	1.83484	9.34511e-288	3
FDCSP	1.61563e-283	3.98433	3.82679e-279	3
CSN3	7.44175e-271	3.96033	1.76265e-266	3
UBD	1.01062e-235	3.09359	2.39376e-231	3
C8orf4	2.15964e-205	1.94412	5.11532e-201	3
ODAM	1.69784e-197	2.32583	4.02151e-193	3
TRIT1	1.28893e-148	1.78686	3.05295e-144	3
NDUFS5	1.14101e-137	1.91022	2.7026e-133	3
OLFM4	5.24396e-134	1.73958	1.24209e-129	3
SF3A3	1.42564e-126	1.70395	3.37676e-122	3
AKIRIN1	7.22624e-122	1.55945	1.71161e-117	3
RPS8	1.52499e-118	1.98795	3.61209e-114	3
SULT1E1	3.5788e-94	1.73088	8.47676e-90	3
RPS12	6.17078e-86	1.65577	1.46161e-81	3
KRT19	4.30537e-85	1.70035	1.01977e-80	3
CLDN1	2.15314e-83	1.76853	5.09994e-79	3
HLA-DRA	3.59763e-83	1.98654	8.52136e-79	3
MTRNR2L2	1.61128e-80	1.9249	3.81648e-76	3
TNFSF10	4.01885e-79	1.74178	9.51905e-75	3
MTRNR2L8	7.68617e-75	1.51562	1.82055e-70	3
FABP7	3.39742e-65	1.5023	8.04712e-61	3
HSPA1B	1.68371e-62	1.69787	3.98804e-58	3
DCN	6.81959e-30	1.74121	1.61529e-25	3
AMTN	6.73695e-21	2.04585	1.59571e-16	3
RPS4Y11	3.64586e-120	1.78367	8.63558e-116	6
IGFBP6	2.91182e-78	1.60638	6.89694e-74	6
ASS1	3.33288e-77	1.54139	7.89427e-73	6
GSTM2	8.68335e-92	2.00008	2.05674e-87	8
AKR1C3	2.37808e-75	2.40056	5.63271e-71	8
GSTM4	1.77658e-72	1.76478	4.208e-68	8
NEFL	7.75093e-53	1.57991	1.83589e-48	8
C2orf54	1.55953e-91	1.50899	3.6939e-87	10
PSCA	1.4519e-71	2.02683	3.43897e-67	10
VGLL1	2.51483e-55	1.76518	5.95663e-51	10
KRT80	1.45731e-54	1.68984	3.45179e-50	10
ALDH1A3	5.31201e-32	2.06457	1.2582e-27	10
SPRR1A	6.40745e-27	3.30022	1.51767e-22	10
KRT23	1.67512e-24	2.27497	3.96769e-20	10
S100P	8.68642e-24	2.86569	2.05746e-19	10
EPS8L1	4.33426e-23	1.50274	1.02661e-18	10
RNASE7	1.35004e-21	1.79546	3.19771e-17	10
CEACAM6	8.48366e-21	2.96364	2.00944e-16	10
LCN2	1.25235e-16	4.84104	2.96631e-12	10
TMPRSS11E	1.50057e-16	2.12954	3.55425e-12	10
C15orf48	3.189e-16	1.53084	7.55347e-12	10
IL36G1	3.16361e-14	2.0542	7.49333e-10	10
SBSN	7.93564e-14	2.48244	1.87964e-09	10
SPRR2D1	2.03723e-13	2.36749	4.82538e-09	10
GPRC5A	1.14866e-12	2.86504	2.72072e-08	10
SDCBP21	3.03548e-12	1.90906	7.18984e-08	10
SPRR1B	2.23059e-11	3.27762	5.28338e-07	10
IL1RN1	3.13573e-11	2.4569	7.42729e-07	10
CEACAM5	4.63832e-11	2.51061	1.09863e-06	10
CLIC3	7.15834e-11	2.25899	1.69553e-06	10
MUC20	8.52152e-11	1.79789	2.01841e-06	10
PVRL41	1.84718e-10	1.65111	4.37524e-06	10
SPRR2A	1.99214e-10	2.34075	4.71858e-06	10
APOBEC3A	1.55077e-09	1.87918	3.67316e-05	10
