# Supplementary material for: Exploring Precise Medication Strategies for OSCC Based on Single-Cell Transcriptome Analysis from a Dynamic Perspective
Source: Cancers (Basel). 2022 Sep 30;14(19):4801. doi: 10.3390/cancers14194801 (PMC9564072; doi:10.3390/cancers14194801)
Supplement: Supplementary file 1 [file cancers-14-04801-s001.zip › table S4.xlsx]

## Sheet: stage III
#CIBERSORT result of patients in stage III. #The first column is the patient ID in TCGA. The second to fifth columns are the proportion of the four stage III cell clusters, respectively. The sixth to eighth columns are the P-value, Pearson correlation coefficient, and root mean squared error (RMSE).
Patient ID	4	5	7	10	P-value	Correlation	RMSE
TCGA-CQ-5332	0.0223059	0.0728141	0.514744	0.390136	0	0.616243	0.834164
TCGA-QK-A6IG	0.31674	0.0808014	0.416199	0.186259	0	0.610322	0.790335
TCGA-CR-6492	0	0.256026	0.212955	0.531019	0.03	0.403802	1.01018
TCGA-CR-7376	0	0.452393	0.204627	0.34298	0	0.483184	0.904455
TCGA-F7-A61S	0	0.268949	0.323828	0.407222	0.01	0.447114	0.955918
TCGA-BB-4228	0.091537	0.130318	0.577524	0.200621	0	0.784825	0.617226
TCGA-CQ-5324	0	0.121655	0.289375	0.58897	0	0.622681	0.862122
TCGA-CV-6943	0	0.361942	0.30378	0.334278	0	0.625646	0.788736
TCGA-CQ-7071	0	0.262007	0.184599	0.553394	0.02	0.419866	1.00198
TCGA-IQ-A6SG	0	0.146109	0.407274	0.446617	0.02	0.430645	0.995243
TCGA-CN-A498	0	0.369665	0.413687	0.216648	0	0.63954	0.773413
TCGA-HD-A6HZ	0	0.319796	0.342467	0.337736	0	0.602107	0.813929
TCGA-CQ-A4C7	0	0.365437	0.316886	0.317677	0	0.728296	0.685577
TCGA-QK-A652	0	0.206864	0.251602	0.541533	0.03	0.392652	1.02929
TCGA-CN-4729	0	0.250718	0.195762	0.55352	0.03	0.3992	1.01953
TCGA-CN-6020	0	0.390641	0.373068	0.236291	0	0.557954	0.846761
TCGA-IQ-A61E	0.0281623	0.41393	0.224333	0.333575	0	0.592381	0.812047
TCGA-HD-8635	0	0.473396	0.210409	0.316195	0	0.626451	0.781355
TCGA-BA-7269	0	0.391453	0.324863	0.283685	0	0.734812	0.6756
TCGA-T2-A6X2	0	0.35436	0.284121	0.361519	0	0.765389	0.649335
TCGA-C9-A480	0	0.276363	0.210415	0.513222	0	0.57614	0.863575
TCGA-CV-A465	0	0.219908	0.27511	0.504983	0.01	0.436563	0.98572
TCGA-BB-8601	0	0.310847	0.339365	0.349787	0	0.699151	0.721687
TCGA-CV-6956	0	0.180843	0.336366	0.482791	0	0.62985	0.82191
TCGA-F7-A50G	0	0.20262	0.257857	0.539523	0.01	0.46885	0.970029
TCGA-CV-6441	0	0.0427022	0.770349	0.186948	0	0.535942	0.925307
TCGA-CV-6941	0	0.283665	0.439861	0.276474	0	0.656269	0.762821
TCGA-CV-5973	0	0.293173	0.243571	0.463256	0.04	0.348799	1.03303
TCGA-CV-6933	0.0411153	0.449392	0.13792	0.371573	0	0.533083	0.860451
TCGA-CV-6953	0	0.22331	0.254907	0.521783	0	0.537107	0.90636
TCGA-CV-6940	0	0.357646	0.323305	0.319048	0	0.627498	0.786523
TCGA-CN-4733	0	0.361402	0.384968	0.253631	0	0.633232	0.779388
TCGA-F7-A620	0	0.211837	0.274557	0.513605	0.02	0.418213	1.00304
TCGA-CV-A45R	0	0.646321	0.0757088	0.27797	0	0.550571	0.845183
TCGA-D6-A6EP	0.242716	0.295641	0.436172	0.0254709	0.01	0.455017	0.929955
TCGA-BA-4075	0.123353	0.287948	0.427688	0.161011	0	0.5907	0.812232
TCGA-CV-A464	0	0.521672	0.183631	0.294697	0	0.476708	0.90562
TCGA-D6-A6EN	0.231619	0.134036	0.322435	0.311911	0	0.678542	0.732495
TCGA-QK-A6IJ	0	0.126727	0.56969	0.303583	0	0.508288	0.92497
TCGA-CR-7393	0	0.569815	0.0861081	0.344077	0.04	0.337817	1.00758
TCGA-CV-7100	0.208797	0.015935	0.775268	0	0	0.596013	0.845288
TCGA-C9-A47Z	0	0.231019	0.236615	0.532366	0	0.568884	0.879911
TCGA-CV-7425	0	0.312703	0.194731	0.492566	0	0.572801	0.858434
TCGA-CQ-A4CB	0	0.311217	0.46102	0.227763	0	0.680043	0.735878
TCGA-CQ-A4C9	0	0.249068	0.332063	0.418869	0.04	0.349866	1.034
TCGA-CQ-A4CG	0	0.837188	0.138934	0.023878	0	0.804432	0.626233
TCGA-CV-6003	0.00680957	0.250495	0.486687	0.256008	0	0.822509	0.570804
TCGA-IQ-A6SH	0	0.417492	0.0975342	0.484973	0	0.529862	0.883595
TCGA-CX-7086	0	0.312569	0.356899	0.330532	0.01	0.445235	0.946905
TCGA-D6-A6EM	0	0.183558	0.505541	0.310901	0	0.749391	0.67264
TCGA-CQ-A4CI	0.326233	0.165855	0.393625	0.114287	0	0.712543	0.701605
TCGA-CV-6959	0	0.415253	0.28016	0.304588	0	0.753331	0.655981
TCGA-BA-5557	0	0.279109	0.159198	0.561693	0.03	0.404077	1.01344
TCGA-D6-A4ZB	0	0.326165	0.361835	0.311999	0.01	0.449329	0.941737
TCGA-P3-A5QE	0	0.223808	0.573819	0.202373	0	0.595033	0.831046
TCGA-CN-5370	0	0.227262	0.336205	0.436533	0.02	0.425735	0.982418

## Sheet: stage IV
#CIBERSORT result of patients in stage IV. #The first column is the patient ID in TCGA. The second to seventh columns are the proportion of the six stage IV cell clusters, respectively. The eighth to tenth columns are the P-value, Pearson correlation coefficient, and root mean squared error (RMSE).
Patient ID	1	2	3	6	8	10	P-value	Correlation	RMSE
TCGA-BA-A6DA	0.0416128	0.265655	0	0.353336	0	0.339396	0.001	0.453542	0.946582
TCGA-UF-A7JD	0.0536752	0.166631	0.128622	0.184615	0.156972	0.309484	0	0.546635	0.844622
TCGA-BA-4074	0.15309	0.120782	0	0.350303	0	0.375825	0.002	0.428059	0.942308
TCGA-TN-A7HL	0	0.0423603	0	0.468854	0.156439	0.332347	0	0.527774	0.877988
TCGA-CN-5369	0.0770656	0.378982	0	0.266964	0	0.276988	0.001	0.493483	0.913362
TCGA-P3-A6T4	0.155478	0.361252	0	0.161115	0	0.322154	0.001	0.448322	0.927861
TCGA-BB-A5HU	0.0580281	0.595658	0	0.0936827	0	0.252632	0	0.539521	0.881808
TCGA-UF-A7JA	0.155334	0.177777	0.0382092	0.299242	0	0.329438	0	0.537393	0.856147
TCGA-P3-A6T5	0.0347961	0.276215	0	0.33381	0.0425599	0.312618	0.001	0.482858	0.92037
TCGA-CN-6013	0.10912	0.285152	0	0.357321	0	0.248407	0	0.53582	0.87613
TCGA-BB-4227	0.0236793	0.249133	0	0.325304	0.00280037	0.399084	0.001	0.496164	0.906503
TCGA-CN-5367	0	0.302344	0	0.389485	0.1252	0.182972	0	0.585424	0.844853
TCGA-CV-5971	0	0.276468	0	0.447673	0.0963801	0.179479	0	0.543293	0.891889
TCGA-CN-4731	0.00910267	0.129357	0	0.278013	0.139091	0.444437	0.001	0.507436	0.881282
TCGA-CN-5359	0.200361	0.0789885	0	0.330118	0.0375945	0.352939	0.001	0.454637	0.91646
TCGA-BB-A5HZ	0	0.0784613	0	0.313683	0.190852	0.417003	0.012	0.344132	1.00427
TCGA-BB-8596	0.102337	0.271028	0.0135767	0.25895	0.0156201	0.338488	0	0.542379	0.856498
TCGA-UF-A7JT	0.059191	0.0314736	0	0.487516	0	0.421819	0.001	0.484371	0.913828
TCGA-CR-6484	0.0558989	0.0744283	0	0.491405	0	0.378268	0.001	0.484226	0.918292
TCGA-CR-7382	0.111884	0.192786	0	0.399139	0	0.296192	0.001	0.479559	0.918123
TCGA-CQ-6222	0.0917177	0.104903	0	0.492343	0	0.311036	0.001	0.447664	0.94955
TCGA-P3-A5QF	0.0552234	0.0240036	0	0.300863	0.126482	0.493429	0.001	0.441589	0.927358
TCGA-CV-6945	0.213404	0.453268	0	0	0	0.333328	0.001	0.496718	0.882891
TCGA-CX-A4AQ	0.118428	0.0969908	0.397891	0.333507	0	0.0531832	0.012	0.340884	1.04075
TCGA-UF-A7JV	0.0220495	0.249439	0	0.352753	0.0879496	0.287809	0.001	0.461989	0.938014
TCGA-CV-A6JO	0	0.254849	0	0.311521	0.134201	0.299429	0.001	0.479141	0.91947
TCGA-CN-6018	0.213291	0.774528	0	0	0	0.0121811	0	0.550244	0.895797
TCGA-CN-6011	0	0.350307	0	0.213075	0.139936	0.296683	0.001	0.486967	0.910845
TCGA-CN-6019	0.142029	0.15339	0	0.23755	0.0846818	0.38235	0.001	0.457194	0.911951
TCGA-CN-A6V6	0	0.0775583	0	0.346935	0.182824	0.392682	0.005	0.389086	0.975902
TCGA-CX-7219	0	0.0420988	0	0.47976	0	0.478141	0.002	0.429034	0.96602
TCGA-CV-7411	0.0969173	0.575062	0	0.073953	0	0.254068	0.001	0.442058	0.955982
TCGA-BA-A6DD	0	0.0842449	0	0.473244	0.0826629	0.359848	0.001	0.449428	0.948569
TCGA-CV-6934	0.12365	0.425429	0	0.029414	0.106909	0.314598	0.001	0.510583	0.874148
TCGA-CV-A45U	0.128219	0.459429	0	0.175033	0	0.237319	0.001	0.474727	0.924675
TCGA-CV-7435	0.127826	0.272096	0	0.202984	0.0196036	0.37749	0.002	0.426886	0.940386
TCGA-P3-A6T3	0	0.348341	0	0.18754	0.15697	0.307149	0.001	0.509329	0.888637
TCGA-CN-4730	0.162588	0.258063	0	0.11613	0.097149	0.36607	0.007	0.373477	0.966797
TCGA-CN-4741	0.0915866	0.0873739	0	0.432794	0	0.388245	0.002	0.417705	0.961679
TCGA-CN-6996	0	0.198263	0	0.527043	0.0778869	0.196807	0.001	0.485104	0.947956
TCGA-CR-7369	0.075705	0.314117	0	0.123888	0.0700766	0.416213	0.001	0.452693	0.919138
TCGA-CV-5970	0	0.21005	0	0.235556	0.177058	0.377336	0.002	0.414442	0.954633
TCGA-CN-A6UY	0.0836382	0	0.223508	0.397527	0	0.295327	0.001	0.442905	0.938736
TCGA-QK-A6VC	0.00377105	0.13268	0	0.254219	0.167545	0.441786	0.001	0.451903	0.922784
TCGA-IQ-A61O	0.0954371	0.0440719	0.324896	0.430936	0.104659	0	0.001	0.505424	0.916728
TCGA-H7-8502	0.0265346	0.404699	0	0.202432	0.101048	0.265286	0	0.588909	0.825437
TCGA-CN-6998	0	0.502458	0	0.220644	0	0.276898	0.001	0.468846	0.955256
TCGA-CR-6493	0.0365166	0.32352	0	0.187713	0.122104	0.330147	0	0.516371	0.878078
TCGA-UF-A71A	0.247834	0.209958	0	0	0.191638	0.35057	0.001	0.469353	0.895155
TCGA-CV-6950	0.135333	0.65249	0	0	0	0.212177	0	0.572048	0.844625
TCGA-P3-A6T6	0.0251428	0.0610261	0	0.320086	0.171169	0.422576	0	0.53384	0.858896
TCGA-CV-5436	0.0576228	0.411519	0	0.150291	0.11351	0.267057	0	0.543609	0.859619
TCGA-CV-5966	0.17042	0	0.168592	0.660988	0	0	0.001	0.499524	0.940878
TCGA-MT-A51X	0.0885808	0.368741	0	0.190938	0	0.35174	0.001	0.456623	0.929507
TCGA-CV-6954	0.103183	0.417331	0	0	0.0874962	0.39199	0.001	0.507599	0.874027
TCGA-CV-A45V	0.117	0.220719	0	0.25496	0	0.407322	0.002	0.41556	0.951002
TCGA-BA-A6DJ	0	0.0644524	0	0.529976	0.141376	0.264195	0.002	0.40984	0.989438
TCGA-HD-A4C1	0	0.0813327	0	0.423371	0.169867	0.32543	0.002	0.407288	0.973692
TCGA-CR-7386	0	0.243337	0	0.275367	0.141417	0.339879	0	0.53082	0.869962
TCGA-CN-4726	0.0998943	0.610548	0	0	0	0.289557	0.001	0.477956	0.920301
TCGA-CN-4742	0	0.272904	0	0.0981164	0.1973	0.43168	0.001	0.469527	0.905013
TCGA-CV-7104	0.0314044	0.15907	0	0.432227	0.0433031	0.333995	0.001	0.487263	0.917275
TCGA-CR-7392	0	0.128123	0	0.371096	0.156183	0.344598	0.001	0.482501	0.911025
TCGA-CV-7236	0	0.233371	0	0.347583	0.163774	0.255272	0	0.568704	0.845035
TCGA-CN-5364	0	0.136407	0	0.246623	0.191637	0.425333	0.001	0.472436	0.906701
TCGA-HD-A633	0.00493148	0.337157	0	0.257194	0.000601005	0.400116	0	0.546943	0.865339
TCGA-CN-4728	0.194115	0.0756295	0	0.329629	0	0.400626	0.002	0.418289	0.942819
TCGA-RS-A6TO	0.166253	0.231254	0.12124	0.233437	0	0.247816	0.01	0.362505	0.98829
TCGA-CR-7373	0.0218263	0.276339	0	0.464775	0	0.23706	0	0.570749	0.865819
TCGA-D6-A4Z9	0	0.22026	0	0.359819	0.0745636	0.345358	0.001	0.47005	0.930075
TCGA-UF-A7JS	0.143664	0	0	0.597276	0	0.25906	0.001	0.500106	0.90909
TCGA-CQ-6219	0.0147582	0.132023	0	0.460541	0	0.392677	0	0.538102	0.876687
TCGA-MZ-A7D7	0.196324	0.162138	0	0.225083	0	0.416455	0.001	0.46298	0.906104
TCGA-BB-A5HY	0.124105	0.20407	0	0.286347	0.00741881	0.37806	0.001	0.45824	0.920356
TCGA-CR-6491	0.1132	0.41519	0	0.202415	0	0.269195	0.001	0.452096	0.940625
TCGA-CV-A45X	0.0163739	0.164094	0	0.228951	0	0.590582	0.006	0.384437	0.981685
TCGA-CV-6951	0.16499	0.166977	0	0.125709	0.163298	0.379025	0	0.553141	0.834645
TCGA-QK-A8Z9	0.157544	0.592048	0	0.127479	0	0.122929	0	0.520852	0.903045
TCGA-BB-A6UO	0.119956	0.392797	0	0.266957	0	0.22029	0	0.541385	0.87236
TCGA-CQ-5326	0.0488555	0.490199	0	0.15221	0	0.308736	0	0.524371	0.8874
TCGA-BA-A6D8	0.0848754	0.261066	0.0820934	0	0.309407	0.262559	0	0.539873	0.84708
TCGA-CV-A463	0	0.471241	0	0.286268	0	0.242492	0.001	0.469598	0.962651
TCGA-HD-7832	0.206251	0.0853773	0	0.398382	0	0.30999	0.001	0.484902	0.900421
TCGA-CV-6936	0.12151	0.0237074	0	0.406537	0	0.448246	0.001	0.46749	0.913965
TCGA-UF-A71B	0.226738	0.194602	0	0.251937	0.0191257	0.307598	0	0.521679	0.865236
TCGA-BA-5151	0.0505868	0.424654	0	0.282754	0	0.242004	0.001	0.44712	0.966408
TCGA-CN-A63V	0.102887	0.117687	0	0.36439	0	0.415037	0	0.515233	0.878135
TCGA-QK-A8Z7	0.179589	0.0140741	0.185678	0.183649	0.173375	0.263635	0.001	0.482596	0.892257
TCGA-CV-7178	0.223743	0.275202	0	0.261044	0	0.24001	0	0.571953	0.830364
TCGA-CN-5366	0.0580567	0.423801	0	0.111074	0.109582	0.297486	0.001	0.465441	0.920286
TCGA-P3-A6T8	0.0847403	0.818793	0.0126772	0	0	0.0837894	0.001	0.447097	1.00328
TCGA-KU-A66T	0.118077	0.226656	0	0.263997	0	0.391271	0.001	0.496044	0.890834
TCGA-MT-A7BN	0.158417	0	0.199882	0.358205	0	0.283496	0	0.521051	0.869329
TCGA-QK-A6VB	0.141821	0.0595267	0	0.213665	0.265909	0.319078	0.001	0.452951	0.914851
TCGA-BA-6873	0	0.429714	0	0.323671	0.096073	0.150542	0	0.583463	0.856636
TCGA-MT-A67F	0	0.105453	0	0.43831	0.0980549	0.358182	0.001	0.469505	0.928821
TCGA-CV-7428	0	0.189604	0	0.363593	0.165758	0.281045	0	0.529456	0.877203
TCGA-CV-5442	0.0538894	0.220862	0	0.329205	0	0.396044	0.001	0.500725	0.897686
TCGA-CN-4740	0.120235	0.117888	0	0.413757	0	0.34812	0.001	0.479296	0.911686
TCGA-CR-7397	0.104147	0.375054	0	0.146319	0	0.374479	0.011	0.346938	1.00473
TCGA-CQ-5327	0	0.026983	0	0.407961	0.132845	0.432212	0.001	0.452796	0.931664
TCGA-CR-6471	0.0649832	0.322982	0	0.228259	0	0.383776	0.001	0.471138	0.919148
TCGA-CN-6994	0.0802675	0.352447	0	0.227951	0	0.339335	0.001	0.506487	0.892499
TCGA-CN-6016	0.00584503	0.293499	0	0.199994	0.120914	0.379747	0	0.513928	0.880284
TCGA-CN-6024	0.0701943	0.274311	0	0.137751	0.152619	0.365124	0.001	0.497888	0.883098
TCGA-4P-AA8J	0.203344	0.335245	0	0.103097	0	0.358313	0	0.526857	0.858877
TCGA-UF-A71E	0.105352	0.157259	0	0.202726	0.188712	0.345951	0.001	0.439752	0.924532
TCGA-H7-8501	0.0637473	0.118797	0	0.567111	0	0.250345	0	0.548875	0.878661
TCGA-CV-6939	0.078223	0.055668	0.253334	0.242077	0	0.370698	0.018	0.301757	1.02804
TCGA-CR-7368	0.0574519	0.343259	0	0.0282836	0.116224	0.454782	0.001	0.451874	0.914933
TCGA-CR-7394	0	0.428818	0	0.212145	0	0.359037	0.002	0.429048	0.972525
TCGA-CN-6995	0	0	0	0.575801	0.0532343	0.370965	0	0.517559	0.898229
TCGA-IQ-A61G	0.13925	0.411099	0	0.12843	0.0356406	0.28558	0	0.553367	0.846099
TCGA-CV-A6JY	0.068577	0.0949988	0	0.358893	0.033604	0.443927	0.002	0.417803	0.9541
TCGA-CR-7379	0	0.146156	0	0.330852	0.145873	0.377118	0.002	0.427402	0.950965
TCGA-UF-A7JO	0.230668	0.055265	0	0.363476	0.0960712	0.25452	0	0.543433	0.851112
TCGA-QK-AA3K	0.183622	0.176769	0.355457	0.284152	0	0	0.001	0.497453	0.912736
TCGA-CR-7365	0	0.206762	0	0.308147	0.19075	0.294341	0.001	0.443644	0.94248
TCGA-BA-5152	0	0.0601706	0	0.452268	0.133921	0.35364	0.002	0.407208	0.975735
TCGA-CR-7377	0	0.140134	0	0.358276	0.135369	0.36622	0.001	0.47104	0.91971
TCGA-P3-A6T0	0.253028	0.550944	0	0	0	0.196028	0	0.573893	0.830401
TCGA-IQ-A61J	0.101057	0.592297	0	0.0909787	0	0.215668	0.001	0.481224	0.93033
