# Supplementary material for: Exploring Precise Medication Strategies for OSCC Based on Single-Cell Transcriptome Analysis from a Dynamic Perspective
Source: Cancers (Basel). 2022 Sep 30;14(19):4801. doi: 10.3390/cancers14194801 (PMC9564072; doi:10.3390/cancers14194801)
Supplement: Supplementary file 1 [file cancers-14-04801-s001.zip › table S5.xlsx]

## Sheet: Sheet1
#literature validation for targets
Target	Pubmed ID	Disease	Description
ALDH3A1	32201532	OSCC	The overall survival of OSCC with low ALDH3A1 expression was significantly worse compared to that of OSCC with high ALDH3A1 expression. Restored expression of ALDH3A1 suppressed cell proliferation, migration and invasion in OSCC cells.
BIRC5	33892811	OSCC	The Kaplan-Meier analysis showed that upregulated BIRC5 was related to poor outcomes in OSCC patients.
CD40	29761306	OSCC	In univariate Kaplan-Meier analysis, lower expression of CD40L and CD80 in tumor-free lymph nodes was significantly correlated with poorer survival.
CD74	30041958	OSCC	We tested the expression of CD74 and the results demonstrated a positive correlation between MIF(Macrophage migration inhibitory factor) and CD74 expression. Kaplan-Meier analysis indicated that OSCC patients with high MIF levels showed reduced overall survival and recurrenc-free survival.
CTSB	27031837	OSCC	CTSB expression was correlated with positive lymph node metastasis (p = 0.007) and higher tumor grade (p = 0.008). The Kaplan-Meier curve revealed that buccal mucosa OSCC patients with positive CTSB expression had significantly shorter overall survival.
CXCL11	31848186	OSCC	Gene expression of canonical IFN response chemokines, CXCL9, CXCL10, and CXCL11, are lower in current smokers than in former smokers, suggesting a mechanism for the decreased immune cell migration to tumor sites.
FKBP5	33747203	breast cancer	High expression of FKBP5 was associated with poor prognosis in breast cancer based on the results obtained from the Kaplan-Meier Plotter database.
	26467701	esophageal adenocarcinoma	Nuclear AR and expression of FKBP5 is associated with decreased survival in esophageal adenocarcinoma.
HLA-DRA	27654088	cervical adenocarcinoma	Upregulation of HLA-DRA is significantly related to an increased disease-free and disease-specific survival in cervical adenocarcinoma.
HLA-DRB1	33892543	Sarcomas	A total of 146 prognosis-related immune DEGs, and seven hub genes were identified, including B2M, HLA-DRB1, HLA-DRA, HLA-E, LCK, HLA-DPA1, and VAV1. Survival analysis showed that high expression of these genes was associated with a favorable prognosis.
ID1	2382338	OSCC	The results demonstrated that ID-1 was highly expressed in the majority of OSCC tissues investigated. Furthermore, higher ID-1 expression levels were associated with a shorter DSS(disease-specific survival ) time.
IFI30	34988195	glioma	High IFI30 expression was associated with poor overall survival (OS), disease-specific survival (DSS) and progression-free interval (PFI).
IL18	31983439	OSCC	The results showed that OSCC patients had high IL-18 and low IL-37 levels in serum and peripheral blood mononuclear cell (PBMC). Meanwhile, higher IL-18/IL-37 ratio could predict shorter overall survival and disease-free survival of OSCC patients, although it was not an independent prognostic factor.
KRT17	33307039	OSCC	Keratin 17 (KRT17) expression promotes the proliferation and invasion of oral squamous cell carcinoma (OSCC)
MCM5	33500631	OSCC	The higher expression of MCM5 protein is significantly associated with the aggressive progression and poor prognosis of OSCC.
S100A9	24550082	CSCC	In conclusion, we have shown that S100A8 and S100A9 are highly expressed in cutaneous SCC and play important roles in the aggressiveness of SCC by enhancing proliferation and migration in vitro.
