# Supplementary material for: Exploring Precise Medication Strategies for OSCC Based on Single-Cell Transcriptome Analysis from a Dynamic Perspective
Source: Cancers (Basel). 2022 Sep 30;14(19):4801. doi: 10.3390/cancers14194801 (PMC9564072; doi:10.3390/cancers14194801)
Supplement: Supplementary file 1 [file cancers-14-04801-s001.zip › table S6.xlsx]

## Sheet: Sheet1
#In this table, the drug-target relationship is represented as 0-1, and 1 represents that the gene is the target of the drug.
Gene Drug	BIRC5	CD74	CTSB	FKBP5	ID1	IFI30	IL18	KRT17	MCM5	S100A9
Cyclosporine	1	1	1	1	1	1	1	1	1	1
Valproic acid	1	1	1	1	1	1	1	1	1	1
Estradiol	1	0	1	1	1	1	1	1	1	1
Tretinoin	1	1	1	1	1	1	0	1	1	1
Cobalt chloride	1	0	1	1	1	0	1	0	1	1
Arsenic trioxide	1	1	1	1	1	0	0	0	1	1
Cisplatin	1	0	0	0	1	1	1	1	1	1
Cupric sulfate	1	0	1	1	1	1	1	1	0	0
Nickel sulfate	1	1	1	0	1	1	1	1	0	0
Acetaminophen	1	1	1	1	1	0	1	0	0	0
Doxorubicin	1	1	1	1	1	0	0	0	1	0
Fluorouracil	1	0	1	1	1	0	1	1	0	0
Selenium	1	1	1	0	1	0	0	1	1	0
Dexamethasone	1	0	0	1	1	1	1	0	0	1
Calcitriol	1	0	1	1	0	0	0	1	1	1
Lactic acid	0	0	0	0	1	1	1	1	0	1
Ethanol	0	1	0	0	1	0	1	0	1	1
Progesterone	1	0	0	1	1	0	0	1	1	0
Urethane	0	0	1	1	0	0	0	1	1	1
Triclosan	1	0	1	1	1	0	0	1	0	0
Copper	1	0	1	1	0	1	0	0	1	0
Decitabine	1	0	0	0	1	1	0	0	1	1
Indomethacin	1	0	1	1	1	1	0	0	0	0
Temozolomide	1	1	1	0	0	0	0	0	1	0
Hydrogen peroxide	1	0	0	0	1	0	1	0	1	0
Oxygen	1	0	1	0	1	0	0	0	1	0
Simvastatin	1	0	0	0	0	0	1	1	0	1
Silicon dioxide	0	0	0	1	1	0	1	1	0	0
Acetylsalicylic acid	1	1	0	0	0	1	1	0	0	0
Tamoxifen	1	0	0	0	1	0	0	1	1	0
Acetylcysteine	1	0	1	1	0	0	1	0	0	0
Ivermectin	0	1	1	0	0	0	1	0	1	0
Menadione	1	0	0	0	1	1	0	0	1	0
Phenobarbital	0	0	0	1	0	1	0	0	1	1
Methotrexate	1	1	0	0	0	0	1	0	0	1
Curcumin	1	0	1	0	1	0	1	0	0	0
Folic acid	1	0	0	0	1	1	1	0	0	0
Cannabidiol	1	0	1	0	1	0	1	0	0	0
Leflunomide	1	0	0	0	1	0	0	1	0	0
Hydroquinone	1	0	0	0	1	0	0	0	0	1
Azacitidine	0	0	0	0	1	0	0	0	1	1
Azathioprine	1	0	1	0	0	0	0	0	1	0
Chlorpromazine	1	0	0	1	0	0	0	0	1	0
Isotretinoin	1	0	0	0	0	0	0	1	0	1
Sirolimus	1	0	0	0	1	0	1	0	0	0
Fulvestrant	1	0	1	0	0	1	0	0	0	0
Testosterone	1	0	0	1	0	0	0	0	1	0
Disulfiram	0	0	0	0	0	0	1	0	1	0
Formaldehyde	0	0	0	0	1	0	0	1	0	0
Carbamazepine	0	0	1	0	1	0	0	0	0	0
Alitretinoin	0	0	0	0	0	0	0	1	0	1
Aluminum sulfate	0	0	1	0	0	0	1	0	0	0
Chloroquine	1	0	1	0	0	0	0	0	0	0
Ciclopirox	1	0	0	1	0	0	0	0	0	0
D-glucose	0	0	1	0	0	0	0	0	0	1
Diethylstilbestrol	0	0	1	0	0	0	0	1	0	0
Flutamide	1	0	0	0	0	0	0	0	0	1
Hydroxychloroquine	0	1	1	0	0	0	0	0	0	0
Iron	0	1	0	0	0	0	1	0	0	0
Melatonin	1	0	1	0	0	0	0	0	0	0
Metamfetamine	1	0	0	0	1	0	0	0	0	0
Mifepristone	1	0	0	1	0	0	0	0	0	0
Mycophenolic acid	1	0	0	0	0	0	1	0	0	0
Niclosamide	1	0	0	1	0	0	0	0	0	0
Phenylbutyric acid	1	0	0	0	1	0	0	0	0	0
Piroxicam	1	0	0	0	0	0	0	0	1	0
Resorcinol	0	0	0	0	1	0	1	0	0	0
Sulindac	1	0	1	0	0	0	0	0	0	0
Tacrolimus	0	0	0	1	0	0	1	0	0	0
Theophylline	0	0	1	0	0	0	1	0	0	0
Troglitazone	1	0	0	0	0	0	0	0	1	0
Succimer	0	0	0	0	1	0	0	0	0	1
Titanium dioxide	1	0	0	0	1	0	0	0	0	0
Zinc	1	0	0	0	0	0	0	0	0	1
Carboplatin	1	0	0	0	0	0	0	0	0	0
Cimetidine	0	0	0	0	0	0	1	0	0	0
Etoposide	1	0	0	0	0	0	0	0	0	0
Mitomycin	0	0	0	0	0	0	1	0	0	0
Dapsone	0	0	0	1	0	0	0	0	0	0
Diclofenac	0	0	0	0	0	0	0	0	0	1
Dimethyl sulfoxide	0	0	0	0	0	0	0	0	0	1
Hydralazine	0	0	0	0	0	0	0	1	0	0
Interferon beta-1a	1	0	0	0	0	0	0	0	0	0
Lapatinib	1	0	0	0	0	0	0	0	0	0
Nitric Oxide	1	0	0	0	0	0	0	0	0	0
Propylthiouracil	0	0	1	0	0	0	0	0	0	0
2-mercaptobenzothiazole	0	0	0	0	0	0	1	0	0	0
Alprazolam	0	0	1	0	0	0	0	0	0	0
Amiodarone	0	0	0	0	0	0	0	1	0	0
Amodiaquine	0	0	1	0	0	0	0	0	0	0
Atenolol	0	0	0	1	0	0	0	0	0	0
Benzylpenicillin	0	0	0	0	0	0	1	0	0	0
Berberine	1	0	0	0	0	0	0	0	0	0
Beta carotene	0	0	1	0	0	0	0	0	0	0
Betulinic Acid	1	0	0	0	0	0	0	0	0	0
Boceprevir	0	0	1	0	0	0	0	0	0	0
Bortezomib	0	0	1	0	0	0	0	0	0	0
Bupropion	0	0	0	1	0	0	0	0	0	0
Caffeine	0	0	1	0	0	0	0	0	0	0
Calcium chloride	0	0	0	0	0	0	0	0	0	1
Cantharidin	1	0	0	0	0	0	0	0	0	0
Capsaicin	1	0	0	0	0	0	0	0	0	0
Carbon monoxide	0	0	0	0	0	0	1	0	0	0
Carmustine	0	0	0	0	0	0	0	1	0	0
Chenodeoxycholic acid	0	0	0	1	0	0	0	0	0	0
Chlorambucil	1	0	0	0	0	0	0	0	0	0
Cholesterol	0	0	1	0	0	0	0	0	0	0
Citalopram	0	0	0	1	0	0	0	0	0	0
Clomipramine	0	0	0	1	0	0	0	0	0	0
Clozapine	0	0	0	1	0	0	0	0	0	0
Cobalt	0	0	0	0	0	0	1	0	0	0
Colchicine	0	0	0	0	0	0	1	0	0	0
Cupric Chloride	0	0	0	0	0	0	0	0	1	0
Dacarbazine	1	0	0	0	0	0	0	0	0	0
Dactinomycin	0	0	0	0	1	0	0	0	0	0
Dantron	1	0	0	0	0	0	0	0	0	0
Daunorubicin	1	0	0	0	0	0	0	0	0	0
Deoxycholic acid	0	0	0	1	0	0	0	0	0	0
Digitoxin	1	0	0	0	0	0	0	0	0	0
Docetaxel	1	0	0	0	0	0	0	0	0	0
Epirubicin	1	0	0	0	0	0	0	0	0	0
Erlotinib	1	0	0	0	0	0	0	0	0	0
Escitalopram	0	0	0	1	0	0	0	0	0	0
Etacrynic acid	1	0	0	0	0	0	0	0	0	0
Etodolac	1	0	0	0	0	0	0	0	0	0
Eugenol	0	0	0	0	0	0	1	0	0	0
Famotidine	0	0	0	0	0	0	1	0	0	0
Fluoxetine	0	0	0	1	0	0	0	0	0	0
Gemcitabine	0	0	0	1	0	0	0	0	0	0
Hemin	0	0	0	0	0	0	1	0	0	0
Hydrocortisone	0	0	0	1	0	0	0	0	0	0
Iloprost	0	0	0	0	1	0	0	0	0	0
Imatinib	1	0	0	0	0	0	0	0	0	0
Isoeugenol	0	0	0	0	0	0	1	0	0	0
Liothyronine	0	0	0	1	0	0	0	0	0	0
Lovastatin	1	0	0	0	0	0	0	0	0	0
Magnesium oxide	1	0	0	0	0	0	0	0	0	0
Manganese	0	0	0	0	0	0	0	0	1	0
Mebendazole	0	0	0	0	0	0	0	0	0	1
Medroxyprogesterone acetate	0	0	0	1	0	0	0	0	0	0
Melphalan	1	0	0	0	0	0	0	0	0	0
Memantine	1	0	0	0	0	0	0	0	0	0
Metformin	1	0	0	0	0	0	0	0	0	0
Methionine	0	0	1	0	0	0	0	0	0	0
Methoxsalen	1	0	0	0	0	0	0	0	0	0
Mirtazapine	0	0	0	1	0	0	0	0	0	0
Mitoxantrone	1	0	0	0	0	0	0	0	0	0
Nefazodone	0	0	0	1	0	0	0	0	0	0
Nimesulide	1	0	0	0	0	0	0	0	0	0
Nitroprusside	1	0	0	0	0	0	0	0	0	0
Norepinephrine	0	0	0	0	0	0	0	0	0	1
Noscapine	1	0	0	0	0	0	0	0	0	0
Octreotide	0	0	0	0	1	0	0	0	0	0
Omacetaxine mepesuccinate	1	0	0	0	0	0	0	0	0	0
Oprelvekin	1	0	0	0	0	0	0	0	0	0
p-Phenylenediamine	0	0	0	0	0	0	1	0	0	0
Paclitaxel	1	0	0	0	0	0	0	0	0	0
Palmitic Acid	0	0	0	1	0	0	0	0	0	0
Pantothenic acid	0	0	0	0	1	0	0	0	0	0
Paroxetine	0	0	0	1	0	0	0	0	0	0
Phenytoin	0	0	1	0	0	0	0	0	0	0
Pioglitazone	0	0	0	0	0	0	0	0	0	1
Pirfenidone	1	0	0	0	0	0	0	0	0	0
Plicamycin	1	0	0	0	0	0	0	0	0	0
Prasterone	1	0	0	0	0	0	0	0	0	0
Primidone	0	0	0	0	0	0	0	0	0	1
Propylparaben	1	0	0	0	0	0	0	0	0	0
Pyrimethamine	0	0	1	0	0	0	0	0	0	0
Ranitidine	0	0	0	0	0	0	1	0	0	0
Reserpine	1	0	0	0	0	0	0	0	0	0
Ribavirin	0	0	0	0	0	0	1	0	0	0
Riboflavin	1	0	0	0	0	0	0	0	0	0
Rofecoxib	1	0	0	0	0	0	0	0	0	0
Romidepsin	1	0	0	0	0	0	0	0	0	0
Silver	0	0	0	0	1	0	0	0	0	0
Sodium fluoride	1	0	0	0	0	0	0	0	0	0
Sulfasalazine	0	1	0	0	0	0	0	0	0	0
Taurine	0	0	1	0	0	0	0	0	0	0
Telaprevir	0	0	1	0	0	0	0	0	0	0
Thalidomide	0	0	0	0	0	0	0	0	1	0
Thiram	0	0	0	0	0	0	1	0	0	0
Topotecan	1	0	0	0	0	0	0	0	0	0
Trastuzumab	1	0	0	0	0	0	0	0	0	0
Trifluridine	0	0	1	0	0	0	0	0	0	0
Trimethoprim	0	1	0	0	0	0	0	0	0	0
Urea	0	0	1	0	0	0	0	0	0	0
Valdecoxib	1	0	0	0	0	0	0	0	0	0
Venlafaxine	0	0	0	1	0	0	0	0	0	0
Vorinostat	1	0	0	0	0	0	0	0	0	0
Zinc acetate	0	0	0	0	0	0	0	0	0	1
Zinc sulfate, unspecified form	0	0	0	0	0	0	0	0	0	1
Ascorbic acid	1	0	0	0	0	0	0	0	0	0
Choline	0	0	0	0	0	0	1	0	0	0
Histamine	0	0	0	0	0	0	1	0	0	0
Zinc chloride	0	0	0	0	0	0	0	0	0	1

## Sheet: Sheet2
#This table shows the literature validation results of CCLE intersection drugs. Only drugs that have not shown efficacy (logFC>0) on OSCC from the experimental data of CCLE were verified, and drugs that already have been proved effective (logFC<0) were marked in green color.
Drug Name	CCLE logFC	Disease	PubmedID	Description
rofecoxib	0.0065146	melanoma and colon cancer	32179835	The incorporation of carboranes in structures of established anti-inflammatory drugs can improve the potency and metabolic stability of the inhibitors. We report the synthesis of carborane-containing derivatives of rofecoxib that display remarkable cytotoxic or cytostatic activity in the micromolar range with excellent selectivity for melanoma and colon cancer cell lines over normal cells.
flutamide	0.0200164	prostate cancer	1794008	Flutamide, a nonsteroidal antiandrogenic drug devoid of hormonal agonist activity, is used in the treatment of advanced prostate cancer.
folic acid	0.023778	OSCC	32207763	In this study, a drug delivery system based on glutathione (GSH)-sensitive and folic acid (FA)-targeted nanoparticles loaded with paclitaxel was developed. In summary, this novel drug system has an opportunity to improve OSCC treatment.
melphalan	0.0249156	OSCC	24632975	TiO2 NPs showed no cytotoxicity nor hormetic growth stimulation at lower concentrations. Doxorubicin, melphalan, 5-fluorouracil and gefitinib were cytotoxic. This experimental study demonstrated for the first time that TiO2 NP do not affect the antitumor potential of chemotherapeutic agents against the HSC-2 OSCC cell line.
fluoxetine	0.0263649	lung cancer	34413774	Fluoxetine administration could inhibit tumor growth. The inhibition might be via suppressing kynurenine pathway and enhancing cellular immunity.
diethylstilbestrol	0.0290877	prostate cancer	24256023	DES(diethylstilboestrol) has been an established treatment for prostate cancer for eight decades.
escitalopram	0.0304304	NSCLC	29435082	Escitalopram oxalate could serve a therapeutic agent for the treatment of NSCLC due to its antiproliferative and apoptotic effects.
medroxyprogesterone acetate	0.0317081	metastatic breast carcinoma	11029784	A recent prospective study revealed that oral medroxyprogesterone acetate (MPA) treatment reduces serum levels of interleukin (IL)-6, an important mediator of cancer cachexia, in patients with metastatic breast carcinoma regardless of response to the therapy.
chlorpromazine	0.0397245	breast cancer	30703373	In this study, we identified that the antipsychotic chlorpromazine (CPZ) exhibited potent anti-breast cancer and anti-CSC(cancer stem cells) capabilities.
etacrynic acid	0.0445945	lung cancer	33189676	Our results revealed that Ethacrynic acid (ECA) inhibited SPC or TGF-β1-induced EMT in A549 and H1299 lung cancer cells by downregulating NDP expression and inhibiting WNT activation. Therefore, ECA might be a new drug candidate for lung cancer treatment.
citalopram	0.0547718	hepatocellular carcinoma	28356024	Outcomes from current study suggest that citalopram might exhibit apoptotic effect against hepatocellular carcinoma cell line.
venlafaxine	0.0572722	breast cancer	26067931	Venlafaxine is efficacious in managing hot flashes among women with breast cancer.
liothyronine	0.0622939	cancer	32894141	A small molecule liothyronine was discovered to serve as a potential candidate for cancer immunotherapy by blocking the immune checkpoint TIGIT/PVR.
mirtazapine	0.0838077	cancer	33607591	Anamorelin, mirtazapine, thalidomide,and eicosapentaenoic acid have shown a beneficial effect in improving appetite and quality of life in cancer patients.
phenytoin	0.0975856	breast cancer	22678159	Phenytoin suppresses Na(+) current in VGSC-expressing metastatic BCa( breast cancer) cells, thus inhibiting VGSC-dependent migration and invasion.
urethane	0.103962	cancer	22619090	A thermogelling multiblock poly(PEG/PPG/PCL urethane) was successfully synthesized using HMDI as a coupling agent. The aqueous copolymer solution exhibited thermogelling behavior at a critical gelation concentration of 3 wt %. The paclitaxel-loaded thermogels were also effective in reversing the growth of the cancer cells, making it potentially useful as a chemotherapeutic drug delivery vehicle.
metformin	0.116914	OSCC	33249080	The present study indicated that C1632 and metformin had a synergistic anti-tumor effect on the proliferation, migration, and self-renewal capacities of OSCC cells in vitro and in vivo.
dapsone	0.124708	glioma	28852934	Dapsone provides activity against glioma which can be further enhanced by molecular modifications.
histamine	0.127634	OSCC	32395857	Importantly, histamine receptors are differentially expressed in OPMDs and OSCC. Due to the enormous success of histamine-based medications, histamine receptors may also represent promising and viable drug targets in oral cancer.
primidone	0.139082	Bladder cancer	8220089	Bladder cancer was inversely related to use of phenobarbital (PB). These studies suggest that PB may induce drug-metabolizing enzymes of the liver that deactivate bladder carcinogens found in cigarette smoke and provide clues to the role of activation and detoxification of carcinogens in humans.
tamoxifen	0.144086	OSCC	17112777	Oral squamous cancer(OSCC) cell lines were treated with various concentrations of tamoxifen.Growth and aggregation behavior as well as the protein expression and its changes were analysed. Tamoxifen induced a significant growth inhibition and induced the ability to form cell aggregates.
valproic acid	0.153483	OSCC	28101176	These results suggested that valproic acid (VPA) may regulate SUMOylation, producing an anticancer effect in vivo. Further investigation into the role of VPA in tumorigenesis may identify novel therapeutic targets for OSCC.
paroxetine	0.17159	breast cancer	30634506	These results suggest that paroxetine may serve as an anticancer adjuvant to current cancer therapies for breast cancer patients with or without depression.
resorcinol	0.174492	cancer	12562085	5-(2'-oxoheptadecyl)-resorcinol and 5-(2'-oxononadecyl)-resorcinol exhibit cytotoxic effects against the human colon tumor cell lines COLO-320, DLD-1 and HT-29 and the human hepatocellular carcinoma cell line HEP-G2.
trimethoprim	0.180836	cancer	28843641	Pneumocystis Jirovecii (PJ) is regarded as an agent of fungal infection and in cases of pneumocystis pneumonia (PCP) in immune-compromised patients including cancer patients.Prophylactic use of Sulfamethoxazole/Trimetoprim (ST) reduced the detection of PJ DNA. Prophylactic use of ST may be necessary for cancer patients during chemotherapies.
sulindac	0.198184	cancer	22866174	Sulindac is an FDA-approved non-steroidal anti-inflammatory drug with documented anticancer activities.
urea	0.207348	TNBC	33039722	Recently, we have identified novel urea-based compounds with cytotoxicity against selected cell lines and with the ability to cross the blood-brain barrier in vivo. Overall, we envision that these compounds can be further developed for the potential treatment of metastatic breast cancer.
leflunomide	0.207415	OSCC	29039518	The results suggested that LEF(leflunomide) may act as a potential therapeutic agent in the treatment of OSCC in the future.
ivermectin	0.222061	cancer	34483925	Ivermectin suppressed cell proliferation by promoting ROS-mediated mitochondrial apoptosis pathway and inducing S phase arrest in CRC cells, suggesting that ivermectin might be a new potential anticancer drug therapy for human colorectal cancer and other cancers.
dantron	0.224702	pancreatic cancer	30389604	Danthron has an anticancer effect and can sensitize the chemotherapeutic effect of doxorubicin on pancreatic cancer cells.
taurine	0.226115	cancer	32705269	Taurine can be combined with other chemotherapeutic drugs, not only mediating durable responses in various malignancies, but also circumventing the limitations met from chemotherapeutic drugs, thus improving the therapeutic outcome.
chenodeoxycholic acid	0.22946	lung adenocarcinoma	35364069	Chenodeoxycholic acid (CDCA), a primary bile acid, has been reported to inhibit carcinoma cell proliferation. Our findings indicate that CDCA attenuates LUAD(lung adenocarcinoma) pathogenesis in vitro and in vivo via the integrin α5β1/FAK/p53 axis.
bupropion	0.288337	cancer	32106832	A six-week trial of bupropion reduces the CRF( Cancer-related fatigue) and improves the performance status (PS) of cancer patients.
etodolac	0.292405	oral cancer	35132496	In conclusion, 5FU(5-Fluorouracil) and Et(Etodolac) transfersome hydrogel can be developed for localized delivery to treat oral cancer.
pyrimethamine	0.293445	lung cancer	30642883	Pyr(Pyrimethamine) plays a dual role in antitumor proliferation and metastasis by targeting DHFR and TP. Pyr may have potential clinical applications for the treatment of lung cancer.
pioglitazone	0.316562	oral cancer	26516762	Administration of pioglitazone (500 mg/kg diet beginning at week 10 or 1000 mg/kg diet beginning at week 17) induced significant reductions in oral cancer incidence without significant effects on OSCC invasion scores.
doxorubicin	-4.88212	-	-	-
romidepsin	-4.87451	-	-	-
bortezomib	-4.53975	-	-	-
epirubicin	-4.35679	-	-	-
daunorubicin	-4.09627	-	-	-
mitoxantrone	-3.59267	-	-	-
digitoxin	-3.56453	-	-	-
docetaxel	-2.70518	-	-	-
paclitaxel	-2.6672	-	-	-
gemcitabine	-2.25161	-	-	-
colchicine	-2.10428	-	-	-
mebendazole	-1.84818	-	-	-
methotrexate	-1.69568	-	-	-
vorinostat	-1.48864	-	-	-
norepinephrine	-1.47005	-	-	-
simvastatin	-1.36934	-	-	-
ciclopirox	-1.35659	-	-	-
thiram	-1.30238	-	-	-
etoposide	-1.2662	-	-	-
trifluridine	-1.22529	-	-	-
berberine	-1.14002	-	-	-
decitabine	-1.08662	-	-	-
piroxicam	-0.876485	-	-	-
curcumin	-0.808106	-	-	-
lapatinib	-0.805743	-	-	-
erlotinib	-0.790933	-	-	-
niclosamide	-0.762662	-	-	-
mycophenolic acid	-0.741663	-	-	-
mifepristone	-0.712375	-	-	-
imatinib	-0.648666	-	-	-
sulfasalazine	-0.61729	-	-	-
azacitidine	-0.571569	-	-	-
memantine	-0.522765	-	-	-
cimetidine	-0.478003	-	-	-
reserpine	-0.38955	-	-	-
riboflavin	-0.389032	-	-	-
clozapine	-0.372513	-	-	-
dacarbazine	-0.352101	-	-	-
calcitriol	-0.345767	-	-	-
carboplatin	-0.334108	-	-	-
ranitidine	-0.333952	-	-	-
theophylline	-0.312201	-	-	-
azathioprine	-0.296957	-	-	-
noscapine	-0.295655	-	-	-
clomipramine	-0.293524	-	-	-
disulfiram	-0.279077	-	-	-
chloroquine	-0.265989	-	-	-
testosterone	-0.26384	-	-	-
troglitazone	-0.256796	-	-	-
benzylpenicillin	-0.255893	-	-	-
carbamazepine	-0.247545	-	-	-
diclofenac	-0.244526	-	-	-
hydrocortisone	-0.242977	-	-	-
fulvestrant	-0.239418	-	-	-
lovastatin	-0.223819	-	-	-
menadione	-0.204984	-	-	-
estradiol	-0.193378	-	-	-
famotidine	-0.191823	-	-	-
pantothenic acid	-0.189277	-	-	-
chlorambucil	-0.176931	-	-	-
nimesulide	-0.175955	-	-	-
valdecoxib	-0.168933	-	-	-
progesterone	-0.167632	-	-	-
boceprevir	-0.163617	-	-	-
indomethacin	-0.161677	-	-	-
amiodarone	-0.146409	-	-	-
deoxycholic acid	-0.140299	-	-	-
tacrolimus	-0.134582	-	-	-
carmustine	-0.133306	-	-	-
triclosan	-0.12859	-	-	-
thalidomide	-0.122452	-	-	-
caffeine	-0.116315	-	-	-
propylthiouracil	-0.115663	-	-	-
hydroxychloroquine	-0.110005	-	-	-
ascorbic acid	-0.105101	-	-	-
cisplatin	-0.0920434	-	-	-
pirfenidone	-0.0919082	-	-	-
telaprevir	-0.088861	-	-	-
ribavirin	-0.0874967	-	-	-
betulinic acid	-0.0792791	-	-	-
sirolimus	-0.0681424	-	-	-
nefazodone	-0.0667771	-	-	-
melatonin	-0.0646028	-	-	-
choline	-0.0553486	-	-	-
capsaicin	-0.0319289	-	-	-
acetylcysteine	-0.0247513	-	-	-
eugenol	-0.0171376	-	-	-
temozolomide	-0.0130192	-	-	-
amodiaquine	-0.00114043	-	-	-
methoxsalen	-0.000770754	-	-	-

## Sheet: Sheet3
#This table shows the literature validation results of drugs that were not contained in CCLE.
Drug Name	Disease	PubmedID	Description	Note
Acetylsalicylic acid	OSCC	30002310	We found that ASA could downregulate the OSCC cell proliferation colony formation, invasion, and migration, as well as upregulate apoptosis. Furthermore, we found that ASA suppressed the activation of the focal adhesion kinase (FAK) and the phosphorylation of Akt, NF-κB, and STAT3. Overall, our data suggested that ASA may be developed as a chemopreventive agent to effectively treat OSCC.
Alitretinoin	OSCC	18522733	All-trans retinoic acid (ATRA) is a signalling molecule with important roles in differentiation and apoptosis. Both As-ODN-hTR and ATRA can significantly inhibit tumor growth in this OSCC xenograft solid-tumor model, and the combination of the two agents had a synergistic anti-tumorogenic effect. We also demonstrated that this anti-tumor effect correlated with inhibition of telomerase activity.	retinoic acid is a synonym of Alitretinoin
Arsenic trioxide	OSCC	33929648	Aflibercept and arsenic trioxide drugs apply a cytotoxic effect on some human cancer cell lines. However, no more study has followed the effects of both drugs, especially arsenic trioxide, on oral squamous cell carcinoma (OCC). Arsenic trioxide had a significant cytotoxic effect on three cell lines. Our results demonstrated that both drugs significantly decreased endoglin, VEGFA, and VEGFB expres…
Beta carotene	OSCC	17367228	Optimal levels of daily allowance of micronutrients like vitamin C, E, antioxidants, zinc, beta-carotene, and folate are effective in prevention of oral cancer.
Cannabidiol	OSCC	32380706	Our results demonstrate that 24 hours after exposure to 30 µM CBD can significantly decrease the micromotion rate, damage the integrity of cell morphology, reduce cell viability, and induce higher apoptosis in treated SCC-25 cells, while the other three drugs attain similar effects at the concentration of 100 µM or higher.
Cantharidin	OSCC	27930712	Taken together, these findings suggest that cantharidin induces apoptosis in OSCC cells via the JNK-regulated mitochondria and ER stress-related signaling pathways.
Cobalt chloride	OSCC	26081859	The hypoxic cell model of OSCC could be induced by CoCl2. The expression level of hypoxic markers was up regulated significantly and the cells biological behaviour changed including decreased cell proliferation, increased apoptosis and decreased migration.
Copper	OSCC	27765374	Supplement of copper significantly enhanced the inhibitory effect of curcumin treatment on migration and viability of oral cancer cells. Together, these findings provide molecular insight into the role of copper in overcoming insensitivity of oral cancer cells to curcumin treatment, suggesting a new strategy for cancer therapy.	combined treatment
Cyclosporine	OSCC	30378503	The present study initially demonstrated that Cyclosporine A (CsA) could inhibit the progression of OSCC cells and can mediate the signal molecules of NFATc1 signaling pathway, which has strong relationship with cancer development.
Dactinomycin	pancreatic cancer	10760829	Actinomycin D (actD) is an inhibitor of RNA synthesis and acts as a potent inducer of apoptosis in several cell lines.
Dexamethasone	stomatitis	33443477	Dexamethasone mouthwash formulation could be considered as a suitable alternative for stomatitis management.
D-glucose	OSCC	31533338	Coincidentally, 2-deoxy-d-glucose (2DG) impaired N-linked glycosylation of the key oncogenic receptors Axl and Met in SCC15 cells, thereby reducing the cell viability and colony formation ability.
Dimethyl sulfoxide	gingival epithelial carcinoma	28904318	In addition, dimethyl sulfoxide significantly reduced cellular invasion and migration, and CAY10591 enhanced this decrease.
Fluorouracil	OSCC	30395230	Cisplatin alone or in combination with 5FU (5-fluorouracil) and docetaxel (TPF) are common regimen chemotherapeutics for treatment of advanced oral squamous cell carcinoma (OSCC).
Hemin	prostate cancer	27815112	Finally, in vitro analyses showed that, hemin augmented the anticancer efficacy of cisplatin, while ZnPP inhibited its apoptotic effect in PC3 cells.	combined treatment
Hydralazine	prostate cancer	34440180	The individual treatments with hydralazine and enzalutamide exerted growth-inhibitory effects in prostate cancer cells and their combined treatment displayed synergistic effects.
Hydroquinone	OSCC	11131635	Hydroquinone (HQ) dose-dependently reduced the viable cell number of oral tumor cell lines (HSC-2, HSG). The present study suggests that cytotoxic activity of HQ is generated by radical-mediated oxidation mechanism.
Iloprost	cancer	30045935	Bronchial histology improved in former smokers in a chemoprevention trial with the prostacyclin analogue iloprost. Prostacyclin acts through peroxisome proliferator-activated receptor gamma (PPARγ) to reverse epithelial to mesenchymal transition and promote anticancer signaling.
Interferon beta-1a	TSCC	31358054	GMSCs/IFN-β inhibits the proliferation of TSCC cells in vitro and in vivo.
Isoeugenol	breast cancer	34801536	Control of ER-positive breast cancer by ERα expression inhibition, apoptosis induction, cell cycle arrest using semisynthetic isoeugenol derivatives.
Isotretinoin	OSCC	28000225	Oral isotretinoin as chemoprophylaxis for patients treated for oral cavity squamous cell carcinoma, in situ disease, or dysplasia may be beneficial in decreasing recurrence rate.
Magnesium oxide	cancer	32931782	A growing body of evidence supports that magnesium supplementation (mainly magnesium sulfate and magnesium oxide) prevents or treats various types of disorders or diseases related to respiratory system, reproductive system, nervous system, digestive system, and cardiovascular system as well as kidney injury, diabetes and cancer.
Manganese	cancer	34594005	Here, we demonstrate a prototype of cancer metalloimmunotherapy using cyclic dinucleotide (CDN) stimulator of interferon genes (STING) agonists and Mn2+.
Methionine	HNSC	30575033	AdoMet(S-Adenosyl-l-methionine) triggers apoptosis in head and neck squamous cancer by inducing ER stress and potentiates cell sensitivity to cisplatin.
Mitomycin	ASCC	26905274	The well-established standard of care for localized ASCC consists of the combination of 5-fluorouracil (5FU) and mitomycin (MMC) chemotherapy, concurrent with external beam radiation therapy (EBRT).
Nitric Oxide	OSCC	15979383	Exogenous nitric oxide had an inhibitory effect on Tca8113 cells proliferation in a dose and time-dependent manners and possibly via p53 dependent apoptosis pathway.
Nitroprusside	OSCC	15979383	Tca8113 cells were cultured with various concentrations of nitric oxide that were released from sodium nitroprusside (SNP). SNP can release nitric oxide into the culture medium in a dose-dependent manner. Nitric oxide induces oral squamous cell carcinoma cells apoptosis with p53 accumulation.
Octreotide	OSCC	34638313	Importantly, treatment with different SSA (octreotide, lanreotide, and pasireotide) significantly reduced cell-proliferation in OSCC primary cell cultures.
Omacetaxine mepesuccinate	DLBCL(diffuse large B‑cell lymphoma)	26935769	At 40 ng/ml, omacetaxine mepesuccinate exhibited a marked proapoptotic effect on DLBCL(diffuse large B‑cell lymphoma) cells compared with the other tumor cells investigated. In conclusion, the present study demonstrated that omacetaxine mepesuccinate may induce apoptosis and cell cycle arrest, promote cell differentiation, and reduce telomerase activity in DLBCL cells, thus aiding the development…
Palmitic Acid	Prostate cancer	34653428	Palmitic acid inhibits prostate cancer cell proliferation and metastasis by suppressing the PI3K/Akt pathway
Phenylbutyric acid	OSCC	29658787	Sodium phenylbutyrate (SPB) as a salt of 4-phenylbutyric acid (4-PBA) has been reported to be an ammonia scavenger, histone deacetylase inhibitor, and an endoplasmic reticulum stress inhibitor in various diseases, including neurological diseases, inflammatory disorders, and carcinogenesis. These data demonstrated that the treatment of SPB could function as antitumor therapeutics for OSCC.
Plicamycin	CRC	34675191	Here, we report the finding that two clinically employed agents, everolimus (EVE) and plicamycin (PLI), efficiently target the prototypic CMS4 cell line MDST8. As compared to the prototypic CMS1 cell line LoVo, MDST8 cells treated with EVE or PLI demonstrated stronger cytostatic and cytotoxic effects, increased signs of apoptosis and autophagy, as well as a more pronounced inhibition of DNA-to-RN…
Prasterone	cancer	8538200	Cancer prevention with dehydroepiandrosterone and non-androgenic structural analogs.	dehydroepiandrosterone is a synonym of Prasterone
Silver	OSCC	34750535	We then show that in mice with murine OSCC tumours injected with oral microbiota from patients with OSCCs, antitumour responses were enhanced by the subcutaneous delivery of an adhesive hydrogel incorporating silver nanoparticles (which inhibited the growth of bacteria competing with Peptostreptococcus) alongside the intratumoural delivery of the bacterium P. anaerobius (which upregulated the lev…
Sodium fluoride	glioblastoma	22773580	5-FU had the selective cytostatic activity towards oral squamous cell carcinoma cell lines, whereas NaF was selectively cytotoxic towards glioblastoma cell lines.
Topotecan	ovarian cancer	19232038	The peer-reviewed literature reports that topotecan is an effective, well tolerated treatment option for relapsed ovarian cancer.
Trastuzumab	breast cancer, gastric cancer	33759669	Trastuzumab deruxtecan (T-DXd) is a newer antibody-drug conjugate approved for the treatment of metastatic breast cancer (BC) and gastric cancer (GC) and is under active investigation in other solid tumors, including non-small cell lung cancer, colorectal cancer, and HER2-low tumors.
Tretinoin	OSCC	18522733	All-trans retinoic acid (ATRA) is a signalling molecule with important roles in differentiation and apoptosis. Both As-ODN-hTR and ATRA can significantly inhibit tumor growth in this OSCC xenograft solid-tumor model, and the combination of the two agents had a synergistic anti-tumorogenic effect. We also demonstrated that this anti-tumor effect correlated with inhibition of telomerase activity.	retinoic acid is a synonym of Tretinoin
Zinc acetate	prostate cancer	19534805	Direct intra-tumoral injection of zinc-acetate halts tumor growth in a xenograft model of prostate cancer.
Zinc chloride	oral mucositis	35170247	Zinc chloride and sodium bicarbonate mouthwashes were effective in treating and reducing the severity of oral mucositis, and subsequently improving quality of life in patients with cancer under chemotherapy.
Zinc sulfate, unspecified form	prostate cancer	31463762	Concentration-Dependent Effects of Zinc Sulfate on DU-145 Human Prostate Cancer Cell Line: Oxidative, Apoptotic, Inflammatory, and Morphological Analyzes：We found that ZnSO4 caused a concentration-dependent increase in oxidative stress, apoptosis, and inflammation pathways.
2-mercaptobenzothiazole
Acetaminophen
Alprazolam
Aluminum sulfate
Atenolol
Calcium chloride
Carbon monoxide
Cholesterol
Cobalt
Cupric Chloride
Cupric sulfate
Ethanol
Formaldehyde
Hydrogen peroxide
Iron
Lactic acid
Metamfetamine
Nickel sulfate
Oprelvekin
Oxygen
Phenobarbital
p-Phenylenediamine
Propylparaben
Selenium
Silicon dioxide
Succimer
Titanium dioxide
Zinc

## Sheet: Sheet4
#drug name	#drug sensitivity of each cell cluster. The second row represents the paths they belong to.										#drug sensitivity of each path.		#drug-target relationship is represented as 0-1, and 1 represents that the gene is the target of the drug.
	II	II	I	I	branch point	II	I	II	pre-branch	I
	1	2	3	4	5	6	7	8	9	10	Path I	Path II	BIRC5	CD74	CTSB	FKBP5	ID1	IFI30	IL18	KRT17	MCM5	S100A9	PubMed ID	Disease	Description	note
estradiol	-0.14397	-0.144293	-0.144265	-0.144511	-0.144799	-0.144516	-0.144277	-0.144412	-0.144832	-0.143263	-0.144079	-0.144298	1	0	1	1	1	1	1	1	1	1	32793111	esophageal cancer	Estradiol can inhibit the viability and migration of esophageal cancer cells through the activation of ERS, providing a novel insight for esophageal cancer development, treatment, and prevention.
doxorubicin	-4.97261	-4.49959	-5.64643	-5.0713	-4.56492	-5.15434	-4.71246	-5.16676	-4.9151	-3.71816	-4.78709	-4.94832	1	1	1	1	1	0	0	0	1	0	29157266	OSCC	Our findings suggest that effective low dosages of DOX in combination with LIUS can inhibit cell proliferation, migration and invasion, which might be through MMP-2/9 production mediated by the Hedgehog signaling pathway.	combined treatment
decitabine	-1.31552	-1.58076	-0.103043	-0.563672	-1.07684	-0.629427	-1.72496	-0.92195	-1.61628	-0.836812	-0.807122	-1.11192	1	0	0	0	1	1	0	0	1	1	25391133	HNSC	Combination treatment of cisplatin and decitabine significantly reduces HNSCC growth and HNSCC pain.	combined treatment
indomethacin	-0.0357669	-0.162668	-0.153182	-0.175544	-0.162177	-0.22082	-0.14309	-0.13255	-0.144885	-0.0645485	-0.134091	-0.137951	1	0	1	1	1	1	0	0	0	0	21844414	OSCC	Indomethacin can reverse this activation to decrease cell proliferation and increase apoptosis.
menadione	0.259058	-0.522336	0.0082193	-0.251457	-0.268228	-0.552202	-0.275671	-0.726139	-0.217809	-0.0178623	-0.134193	-0.385405	1	0	0	0	1	1	0	0	1	0	33982750	HNSC	Increased CDK1 expression was confirmed in HNSCC cells, and menadione, the top predicted potential drug, exerted significant inhibitory effects against HNSCC cell proliferation and markedly reversed CDK1 expression.
curcumin	-0.436056	-2.06344	0.106096	-0.549069	-1.37302	-0.553846	-1.38638	-0.225607	-1.35757	-0.642481	-0.617958	-0.819737	1	0	1	0	1	0	1	0	0	0	33500696	OSCC	The findings from the present study suggested that Cur may inhibit the proliferation of OSCC cells via a Sp1/NF-κB-dependent mechanism.
acetylcysteine	0.048657	0.000847543	-0.137521	-0.0129298	-0.0199833	-0.314182	0.167294	-0.140805	0.0440607	0.144218	0.0402651	-0.101371	1	0	1	1	0	0	1	0	0	0	32803294	HNSC	N-acetylcysteine inhalation improves the quality of life of patients with head and neck cancers who are receiving radiation therapy, without any specific side effect.
temozolomide	0.0664883	-0.18022	-0.052193	-0.178186	-0.0696097	-0.216808	-0.0509475	-0.00130985	-0.0345164	-0.00974485	-0.0727679	-0.0829622	1	1	1	0	0	0	0	0	1	0	29733389	GBM	Temozolomide is the most widely used chemotherapy for patients with glioblastoma (GBM) despite the fact that approximately half of treated patients have temozolomide resistance and all patients eventually fail therapy.
sirolimus	-0.901156	-0.314277	1.10931	0.609017	0.627505	0.632982	0.354454	-0.287638	-0.0468409	0.238574	0.577839	-0.217522	1	0	0	0	1	0	1	0	0	0	34479772	CSCC	We identified GRO-α as a driving factor in proliferation and migration. Incubation with sirolimus significantly inhibited GRO-α expression in keratinocytes as well as tumor cell lines.
testosterone	-0.398063	-0.432283	0.127349	-0.103317	-0.385033	-0.0303687	-0.204956	-0.180069	-0.479452	0.0342097	-0.0366784	-0.260196	1	0	0	1	0	0	0	0	1	0
azathioprine	-0.462236	-0.208423	-0.331022	-0.263205	-0.207033	-0.327223	-0.255741	-0.410239	-0.384303	-0.0193515	-0.21733	-0.35203	1	0	1	0	0	0	0	0	1	0
fulvestrant	-0.230146	-0.302364	-0.315179	-0.324721	-0.318472	-0.356038	-0.282375	-0.286732	-0.317537	-0.174675	-0.274238	-0.29382	1	0	1	0	0	1	0	0	0	0	31826360	Breast Cancer	Ribociclib plus fulvestrant showed a significant overall survival benefit over placebo plus fulvestrant.
niclosamide	-1.08297	-0.620554	-0.901738	-0.258625	-0.40062	-0.981097	-0.164236	-1.09612	-0.69901	0.482556	-0.210511	-0.945186	1	0	0	1	0	0	0	0	0	0	30687101	HNSC	To sum up, our findings suggest that niclosamide induces cell cycle arrest in G1 phase in HNSCC through let-7d/CDC34 axis, which enriches the anti-cancer mechanism of niclosamide.
piroxicam	-1.09645	-0.940166	-0.738186	-0.594656	-0.751912	-0.788796	-0.778497	-0.940118	-0.904609	-0.489225	-0.650141	-0.941382	1	0	0	0	0	0	0	0	1	0	27169383	OSCC	To the best of our knowledge, this case is the first report of piroxicam and doxycycline used to treat SCC in a bottlenose dolphin. The treatment was successful in reducing the clinical presentation of the disease.
ciclopirox	-1.52561	-1.4842	-1.15228	-1.33319	-1.01034	-1.29827	-1.27318	-1.34	-1.26994	-0.825761	-1.1461	-1.41202	1	0	0	1	0	0	0	0	0	0	23991213	HNSC	Concordantly, treating HNSCC cells with an iron chelator, ciclopirox olamine (CPX), significantly reduced viability and clonogenic survival. Hence, these findings suggest that iron chelators might have a therapeutic role in HNSCC management.
disulfiram	-0.924265	-0.348529	0.441651	0.308009	0.363832	0.344544	-0.23658	-0.403736	0.302988	-1.14398	-0.157725	-0.332996	0	0	0	0	0	0	1	0	1	0	32989819	OSCC	DSF targets mitochondrial inner membrane protein OPA1 to disturb the energy supply, triggering excessive autophagy, and cell death in OSCC.
chloroquine	-0.24875	-0.231336	-0.296488	-0.286859	-0.261563	-0.335933	-0.230729	-0.327827	-0.301452	-0.060782	-0.218714	-0.285962	1	0	1	0	0	0	0	0	0	0	28849182	OSCC	In conclusion, the present study reported the in vitro and in vivo antitumor effects of chloroquine on OSCC, and the results indicated that chloroquine may be considered a potent therapeutic agent against human OSCC.
troglitazone	-0.293244	-0.280932	-0.276317	-0.298115	-0.287317	-0.314064	-0.315158	-0.307871	-0.309626	-0.166996	-0.264146	-0.299028	1	0	0	0	0	0	0	0	1	0	32132021	OSCC	TRO did not induce apoptosis in oral SCC cells, but did inhibit the growth of the cells by arresting the cell cycle at G1 phase.
mifepristone	-0.710055	-0.714703	-0.654522	-0.645167	-0.609797	-0.682394	-0.65976	-0.688058	-0.614278	-0.754991	-0.67861	-0.698802	1	0	0	1	0	0	0	0	0	0	9693404	leiomyoma / breast cancer / meningioma	Leiomyoma treated with 25 or 50 mg/d of mifepristone underwent a 25-49% reduction in tumor size. Mifepristone is beneficial as adjuvant treatment in the management of unresectable, hormone-dependent tumors and disorders of the female reproductive system that are refractory to chemotherapy and irradiation.
hydroxychloroquine	-0.016166	-0.255646	-0.0398426	-0.174308	-0.198125	-0.190679	-0.0874754	-0.073694	-0.130091	-0.195375	-0.12425	-0.134046	0	1	1	0	0	0	0	0	0	0	30862487	HNSC	Furthermore, IFNα and autophagy inhibitors (hydroxychloroquine and wortmannin) show clear synergistic effects on inhibiting growth and promoting apoptosis in HNSCC cells and xenograft models.
tacrolimus	-0.109913	-0.22944	-0.134945	-0.117831	-0.226289	-0.0560763	-0.24407	-0.053695	-0.192562	0.0643877	-0.108115	-0.112281	0	0	0	1	0	0	1	0	0	0	33873145	OSCC	As a processing factor, tacrolimus decreased tumor formation and cell proliferation in different stages of oral squamous cell carcinoma (OSCC) progression in vivo and in vitro.
melatonin	-0.0502594	-0.0593544	-0.0953869	-0.0681044	-0.0521305	-0.132841	-0.0655514	-0.109861	-0.0229732	-0.118508	-0.0868876	-0.0880788	1	0	1	0	0	0	0	0	0	0	34576070	OSCC	This study proves that melatonin suppresses SCC-15 cells invasion and migration through blocking the FGF19/FGFR4 pathway, which enriches our knowledge on the anticancer effects of melatonin.
carbamazepine	-0.269511	-0.275702	-0.273413	-0.275293	-0.274252	-0.27754	-0.276583	-0.273	-0.273515	-0.269962	-0.273813	-0.273938	0	0	1	0	1	0	0	0	0	0	21082217	Breast Cancer	Functionally, carbamazepine could synergize with trastuzumab or geldanamycin to promote Her-2 degradation and inhibit breast cancer cell proliferation.
epirubicin	-4.50496	-4.75114	-4.35751	-4.06228	-4.31315	-4.42449	-4.52652	-4.43183	-4.76545	-2.32555	-3.81796	-4.5281	1	0	0	0	0	0	0	0	0	0	9106022	HNSC	Moreover, previous and recent reports on epirubicin, alone or in combination, suggested a good effectiveness with low toxicity.
gemcitabine	-2.92075	-1.99147	-1.89993	-1.70874	-1.91272	-1.63866	-2.09471	-2.36896	-2.49325	-1.25952	-1.74072	-2.22996	0	0	0	1	0	0	0	0	0	0	33967202	NSCLC	Gemcitabine maintenance therapy after gemcitabine plus platinum agents is a suggested treatment for unresectable squamous cell lung cancer.	combined treatment
romidepsin	-4.91577	-5.1902	-4.9316	-4.81974	-4.89274	-4.90207	-5.28527	-4.82911	-5.29364	-2.9584	-4.49875	-4.95929	1	0	0	0	0	0	0	0	0	0	32632663	colon cancer	Romidepsin (FK228), a histone deacetylase inhibitor (HDACi), has anti-tumor effects against several types of solid tumors.
daunorubicin	-4.51922	-3.97568	-4.26368	-4.00587	-4.2011	-3.78769	-4.25835	-4.23028	-4.61729	-2.41899	-3.73672	-4.12822	1	0	0	0	0	0	0	0	0	0	33717423	HNSC	Two potential drugs (doxorubicin and daunorubicin) were also identified via Connectivity Map and molecular docking, which could be used for HNSC combination therapy.	combined treatment
berberine	-2.20425	-1.46579	0.125649	-0.611463	0.0339682	0.0395753	-1.02903	-1.01697	-0.717177	-1.91701	-0.857962	-1.16186	1	0	0	0	0	0	0	0	0	0	26503508	HNSC	Therefore, these data suggested that berberine exerted anticancer effects in FaDu cells through induction of apoptosis and suppression of migration. Berberine may have potential applications as a chemotherapeutic agent for the management of head and neck squamous carcinoma.
amiodarone	-0.482941	-0.2811	0.176776	0.0460787	0.0712823	-0.019093	0.019704	-0.16471	0.0456958	-0.0863848	0.0390435	-0.236961	0	0	0	0	0	0	0	1	0	0	26515726	breast cancer	This is the first report to demonstrate that Amiodarone, a potassium channel blocker used as an anti-arrhythmic drug, can inhibit tumor cell proliferation and metastasis by inducing the VcanV2 isoform expression.
diclofenac	-0.39035	-0.262034	-0.285646	-0.0246917	-0.0925531	-0.409865	-0.102825	-0.3685	-0.142524	-0.000278671	-0.10336	-0.357687	0	0	0	0	0	0	0	0	0	1	34436652	colon cancer	In conclusion, diclofenac's effect to retard colorectal tumor growth and metastasis occurs in COX-2 overexpressing colon cancer cells by increased apoptosis and decreased expression of CD44 and ICAM-1.
etoposide	-1.3536	-1.6476	-0.610909	-1.11072	-1.25402	-1.19119	-1.51273	-1.2028	-1.28797	-1.19138	-1.10644	-1.3488	1	0	0	0	0	0	0	0	0	0	16809151	HNSC	Our data suggest that oral etoposid is markedly effective, in regard to stabilization of disease and survival, and an excellent tolerated therapy for pretreated patients with recurrent and/or metastatic head and neck carcinomas.
mitoxantrone	-3.44959	-3.79056	-3.58101	-3.62172	-3.59679	-3.54281	-4.35143	-3.74677	-3.92287	-2.06335	-3.40438	-3.63243	1	0	0	0	0	0	0	0	0	0	1711446	pan-cancer	Intravenous mitoxantrone monotherapy has demonstrated therapeutic efficacy similar to that of standard single-agent therapies in the treatment of advanced breast cancer, non-Hodgkin’s lymphoma, acute nonlymphoblastic leukaemia and chronic myelogenous leukaemia in blast crisis. Mitoxantrone is also effective as a component of predominantly palliative treatment regimens for hepatic and advanced ova…
mebendazole	-1.76269	-1.6931	-1.90765	-1.75741	-1.71222	-1.99216	-1.76648	-1.85431	-1.83009	-1.12493	-1.63912	-1.82557	0	0	0	0	0	0	0	0	0	1	28099902	HNSC	Our results are the first to demonstrate that MBZ may exert its anticancer activity by inhibiting proliferation while promoting differentiation of certain HNSCC cancer cells.
thiram	-2.35605	-1.03536	-0.598023	-0.597853	-0.545481	-0.200917	-1.39688	-1.4382	-0.869689	-1.69476	-1.07188	-1.25763	0	0	0	0	0	0	1	0	0	0	11875743	glioma / lung carcinoma	We found that oral administration of thiram (30 microg) to mice caused significant inhibition of C6 glioma tumour development (60%) and marked reduction (by 3-5-fold) in metastatic growth of Lewis lung carcinoma.
carmustine	-0.57629	0.2768	-0.0785787	-0.00718222	0.419256	-0.00916849	0.135961	-0.335031	0.239418	-0.136375	-0.0215437	-0.160923	0	0	0	0	0	0	0	1	0	0	25269031	GBM	This systematic review suggests that carmustine wafers have demonstrated promise as an effective and tolerable treatment in comparison to other treatment strategies in patients with GBM.
ranitidine	-0.665788	-0.350669	-0.00802953	-0.0999875	-0.174904	-0.0607769	-0.255452	-0.298603	-0.204659	-0.578349	-0.235454	-0.343959	0	0	0	0	0	0	1	0	0	0
thalidomide	-0.198845	-0.207335	-0.0420445	0.0235558	-0.0503248	-0.121593	-0.202007	-0.14749	-0.103249	-0.121351	-0.0854617	-0.168816	0	0	0	0	0	0	0	0	1	0	16873668	multiple myeloma	Thalidomide is an effective maintenance therapy in patients with multiple myeloma.
valdecoxib	-0.154703	-0.239788	-0.0611201	-0.0855723	-0.209579	-0.148539	-0.26318	-0.167892	-0.280555	-0.0327059	-0.110645	-0.17773	1	0	0	0	0	0	0	0	0	0	31689521	skin cancer (contain SCC)	NSAIDs were classified into nonselective COX inhibitors, including aspirin, ibuprofen, indomethacin, naproxen, piroxicam, sulindac, salsalate, diclofenac, fenbufen, fenoprofen, flurbiprofen, ketoprofen, ketorolac, phenylbutazone, tenoxicam, tiaprofenic acid, tolfenamic acid, tolmetin, flurbiprofen, dexibuprofen, lornoxicam, and phenylbutazone, and selective COX-2 inhibitors, including celecoxib, …
digitoxin	-3.66398	-3.56956	-3.75345	-3.68623	-3.64821	-3.71861	-3.60978	-3.70565	-3.68763	-3.35424	-3.60093	-3.66445	1	0	0	0	0	0	0	0	0	0	28916653	lung SCC	Screening a small-molecule library, we identified digitoxin as a high potency compound for suppressing human lung SCC growth in vitro and in vivo.
ascorbic acid	-0.162684	-0.13525	-0.135644	-0.142929	-0.129304	-0.154988	-0.0977718	-0.165304	-0.166459	0.00623362	-0.0925278	-0.154556	1	0	0	0	0	0	0	0	0	0	27211910	HNSC	Ascorbic acid induces apoptosis, autophagy, and necrotic cell death in cancer cells. These data demonstrate that ascorbic acid induces necrotic cell death through ROS generation, PKC activation, and cytosolic calcium signaling in Hep2 cells.
capsaicin	-0.0379211	0.0125432	-0.0457056	0.0398604	-0.00999543	0.00184036	0.0445046	-0.0546565	-0.0324725	0.12579	0.0411122	-0.0195485	1	0	0	0	0	0	0	0	0	0	34512323	OSCC	Collectively, our results reveal a novel mechanism by which capsaicin sensitizes oral cancer cells to anticancer drugs through the up-regulation of autophagy and down-regulation of ribophorin II, and further indicate that the induction of necroptosis is a critical factor in the capsaicin-mediated chemosensitization of oral squamous carcinoma cells to conventional anticancer drugs.
hydrocortisone	-0.116787	-0.240649	-0.148686	-0.216538	-0.311509	-0.371526	-0.328809	-0.308453	-0.307565	-0.156258	-0.212573	-0.259354	0	0	0	1	0	0	0	0	0	0
cimetidine	-0.493864	-0.459003	-0.420769	-0.417577	-0.445072	-0.42684	-0.445495	-0.471739	-0.469305	-0.412252	-0.424023	-0.462862	0	0	0	0	0	0	1	0	0	0	3755977	HNSC	Cimetidine should be considered as an immunomodulator in patients with squamous cell carcinoma of the head and neck.
betulinic acid	-0.149697	0.0215187	-0.141411	0.0266387	0.0746771	-0.060992	0.0301163	-0.100313	0.059718	-0.0654938	-0.0375375	-0.0723708	1	0	0	0	0	0	0	0	0	0	20339825	HNSC	It could be shown that betulinic acid alone inhibits cell survival, affects cell survival additively in combination with irradiation and decreases clonogenic survival in both cell lines when applied alone.
paclitaxel	-2.7693	-2.71734	-2.75174	-2.99332	-2.84162	-2.66722	-3.01527	-2.61564	-3.17373	-1.87138	-2.65793	-2.69237	1	0	0	0	0	0	0	0	0	0	21865152	HNSC	Patients received paclitaxel (80 mg/m(2)) and cetuximab (400/250 mg/m(2)), weekly,Among 46 patients enrolled, the overall response rate was 54% [95% confidence interval (CI) 39% to 69%], with 10 (22%) complete responses and a disease control rate of 80%.
imatinib	-0.807434	-0.522272	-0.678158	-0.514459	-0.554201	-0.434383	-0.663598	-0.684021	-0.578178	-0.4952	-0.587854	-0.612028	1	0	0	0	0	0	0	0	0	0	22576800	HNSC	Thus, imatinib may exert in part its inhibitory effect on malignant cell growth via the blockage of the signal transduction of PTK receptors.
deoxycholic acid	-0.167868	0.110158	-0.570589	-0.199885	0.101278	-0.351665	0.00376424	-0.294379	-0.014892	0.115714	-0.162749	-0.175939	0	0	0	1	0	0	0	0	0	0
norepinephrine	-1.43383	-1.43353	-1.45171	-1.42889	-1.43929	-1.45949	-1.41811	-1.44376	-1.42972	-1.42157	-1.43007	-1.44265	0	0	0	0	0	0	0	0	0	1	32801034	OSCC	The concentration of 10 μM of norepinephrine significantly inhibited (p ≤ 0.05) migration of SCC-9 and SCC-25 cell lines.
nefazodone	-0.000543812	-0.0229116	-0.079442	-0.046313	-0.0463953	-0.0992761	-0.0143195	-0.0465784	-0.0395298	0.0126805	-0.0318485	-0.0423275	0	0	0	1	0	0	0	0	0	0	33194631	colorectal carcinoma, glioblastoma and breast cancer cell lines	nefazodone showed significant cytotoxicity, in the low micromolar range, in all cell lines tested.
ribavirin	-0.123963	-0.103352	-0.0592012	-0.0791784	-0.0991226	-0.069604	-0.113234	-0.10617	-0.0979772	-0.124382	-0.0939987	-0.100772	0	0	0	0	0	0	1	0	0	0	27932243	OSCC	Combination of ribavirin and paclitaxel are more effective in inhibiting proliferation and inducing apoptosis in OTSCC cells. Importantly, the in vivo efficacy of ribavirin and its synergism with paclitaxel is confirmed by two independent OTSCC xenograft mouse models.	combined treatment
lapatinib	-0.69192	-0.916768	-0.713765	-0.749191	-0.784712	-0.769239	-0.770585	-0.617664	-0.755153	-0.738726	-0.743067	-0.748898	1	0	0	0	0	0	0	0	0	0	24611017	pan-cancer	Lapatinib has been observed to have efficacy in several other tumor types including breast cancer and patient small subset of gastric cancers, malignancies that are associated with HER2 overexpression.
dacarbazine	-0.218454	-0.365092	-0.411477	-0.371897	-0.299926	-0.453697	-0.339355	-0.362565	-0.270695	-0.258898	-0.345407	-0.349952	1	0	0	0	0	0	0	0	0	0
memantine	-0.57027	-0.803625	-0.178122	-0.439025	-0.767015	-0.246644	-0.667491	-0.225501	-0.752801	-0.543581	-0.457054	-0.46151	1	0	0	0	0	0	0	0	0	0	34461125	prostate cancer	Exposure of prostate cancer cells to memantine (0.25 mM) elicited a potent anticancer response that was accompanied by activation of the Bcl-2-associated X protein (Bax)-dependent pathway.
