# Supplementary material for: Exploring Precise Medication Strategies for OSCC Based on Single-Cell Transcriptome Analysis from a Dynamic Perspective
Source: Cancers (Basel). 2022 Sep 30;14(19):4801. doi: 10.3390/cancers14194801 (PMC9564072; doi:10.3390/cancers14194801)
Supplement: Supplementary file 1 [file cancers-14-04801-s001.zip › table S7.xlsx]

## Sheet: Sheet1
#Marker genes from SC3 #The first to fourth columns are gene names, auroc, cell cluster the gene belongs to, and the p value. The last 10 columns are gene expression counts for every cell cluster and the columns' names are the cell cluster IDs.
	auroc	clusts	pvalue	1	2	3	4	5	6	7	8	9	10
EPCAM	0.998179	1	0	1294	0	31	9	0	1	9	34	1	25
GSTM1	0.991542	1	0	564	0	0	0	22	0	0	2	0	1
CES1	0.986215	1	0	205	0	6	0	0	0	0	0	0	1
TRIM16L	0.97761	1	0	70	0	3	1	1	0	0	17	2	3
UGT1A6	0.970656	1	0	65	0	4	1	0	0	1	9	0	1
OSGIN1	0.965352	1	0	126	0	0	0	0	1	0	7	1	1
UCHL1	0.959744	1	0	86	0	13	0	0	0	0	5	4	1
SPP1	0.959246	1	0	275	0	1	0	2	0	0	24	0	0
CYP4F11	0.956508	1	0	48	0	0	0	0	0	1	26	1	2
GSTA1	0.947672	1	0	182	0	5	0	0	0	0	25	0	5
GPC3	0.94701	1	0	108	0	1	0	0	0	1	13	2	0
FGFBP2	0.946425	1	0	132	0	1	0	0	0	0	47	1	0
CYP4F3	0.917179	1	0	37	0	0	0	0	0	0	12	0	1
AGPAT9	0.909169	1	0	26	0	0	0	0	0	1	1	0	13
CT45A1	0.90562	1	1.27032e-295	17	0	2	0	0	0	0	0	0	3
WNT5A	0.938902	1	1.35745e-286	12	0	1	0	0	1	0	6	0	0
C1orf110	0.87486	1	5.30023e-282	18	0	2	0	0	0	0	0	0	2
ALDH3A1	0.959335	1	6.81697e-282	323	8	2	0	1	20	1	219	20	4
CT45A3	0.903154	1	1.44278e-280	17	0	6	0	0	0	0	0	0	2
TXNRD1	0.969097	1	3.4333e-278	109	1	5	4	2	3	2	42	4	9
MSH2	0.951369	1	3.214e-276	59	2	3	4	2	2	2	3	3	2
MYH11	0.893364	1	6.14066e-276	45	0	0	0	0	0	0	27	0	0
PPP1R21	0.938461	1	2.89057e-273	17	1	1	1	1	0	1	1	1	6
MAP2	0.899933	1	6.99573e-271	11	0	0	1	0	0	0	1	1	4
MLLT11	0.918269	1	1.03508e-268	34	0	2	1	4	0	3	1	2	2
CDK5RAP2	0.937798	1	2.47847e-267	15	1	1	1	1	0	1	2	1	0
FTL	0.971939	1	4.07581e-264	2379	265	423	428	205	282	213	1413	337	939
NQO1	0.964515	1	2.0817e-262	128	5	1	10	11	1	11	48	46	2
ALDH1A1	0.903945	1	1.70754e-261	64	0	5	0	3	0	0	40	0	4
FADS2	0.897309	1	2.23125e-261	21	0	2	0	0	0	0	3	0	0
ABCC1	0.950338	1	6.53599e-260	20	1	1	1	1	1	1	7	3	1
AKR1B10	0.937161	1	1.42094e-256	224	10	1	9	13	11	15	146	2	1
EPS8	0.888846	1	2.2812e-234	25	0	5	2	0	0	1	6	0	5
LOC344887	0.862142	1	4.06761e-233	22	0	1	0	0	0	0	16	1	1
PGD	0.935937	1	1.70163e-230	105	7	12	12	6	9	6	61	10	10
ETFB	0.937107	1	1.01893e-227	156	11	11	11	18	22	36	63	28	9
UGT1A7	0.837508	1	1.27713e-225	23	0	0	0	0	0	0	11	0	0
ME1	0.893323	1	2.37971e-224	23	1	4	0	2	0	0	8	1	1
TSPAN7	0.865019	1	4.185e-224	36	0	3	0	2	0	1	16	5	1
NFE2L2	0.932277	1	5.41356e-222	123	30	10	9	14	18	13	50	19	11
MSC	0.868132	1	6.85523e-222	25	1	2	7	1	0	0	1	2	1
KRT42P	0.868507	1	1.55144e-216	10	3	0	0	0	0	0	1	0	2
SOX4	0.926551	1	3.04188e-216	65	4	17	12	14	2	4	9	7	13
NAMPT	0.923435	1	2.56957e-214	50	9	3	4	4	7	11	25	2	14
ALCAM	0.903987	1	6.8775e-214	33	4	1	1	1	1	4	5	1	9
ATP2B1	0.904042	1	3.41674e-211	17	1	1	2	1	0	3	5	1	1
OTX1	0.851512	1	1.02845e-210	10	0	1	0	0	0	1	1	0	1
CHRM3	0.919297	1	6.75499e-210	25	3	19	2	2	1	3	9	1	7
SUSD4	0.843042	1	4.136e-207	28	0	4	1	1	0	1	5	0	2
RIT1	0.898432	1	3.85598e-205	15	2	2	1	2	0	2	3	1	8
IDH1	0.911567	1	1.69082e-204	75	11	11	5	16	10	4	24	8	7
NDRG4	0.855493	1	1.01412e-200	20	0	1	7	0	0	1	4	1	20
FZD7	0.834078	1	2.1257e-200	6	0	1	0	1	0	0	1	0	1
G6PD	0.8961	1	7.92183e-200	26	2	3	2	2	3	1	14	3	1
TRIM16	0.900642	1	2.13402e-199	42	5	7	6	5	2	4	13	4	31
SULT1A1	0.827514	1	9.94378e-199	16	0	2	0	0	0	1	1	1	1
HRASLS2	0.801523	1	2.43434e-198	17	1	0	0	0	1	0	2	0	5
PSMD7	0.907606	1	6.95415e-197	91	24	11	17	29	18	42	17	64	26
FXYD3	0.907817	1	9.30195e-197	119	31	17	17	40	31	30	54	43	41
SEPT11	0.890542	1	2.48613e-196	16	2	1	2	3	1	1	5	1	1
COA6	0.901547	1	5.6053e-196	38	5	5	5	6	5	7	25	6	2
CLU	0.870446	1	1.24379e-195	30	2	13	2	16	1	2	2	1	2
GCLM	0.86942	1	1.46823e-195	15	1	0	1	3	1	1	3	0	0
PRDX1	0.906326	1	2.77574e-195	304	100	64	118	89	138	66	190	89	38
PTGR1	0.893826	1	3.74257e-192	52	10	2	4	7	6	9	23	11	3
SLC9A3R1	0.901076	1	2.38636e-191	129	24	8	5	24	10	17	117	38	15
TPRG1	0.822271	1	1.5783e-190	7	0	1	0	0	0	0	1	0	3
A4GALT	0.856888	1	3.36485e-190	13	1	0	0	0	2	2	4	0	1
FBXO11	0.864159	1	8.94305e-187	10	1	1	1	1	1	1	1	1	4
HMGCS1	0.887815	1	8.39371e-186	16	2	7	1	1	1	1	2	1	2
VSIG10	0.847269	1	1.44952e-184	11	1	1	1	1	0	1	3	1	3
CD9	0.89414	1	1.27132e-183	610	132	459	157	83	76	192	398	158	387
CCDC144C	0.811714	1	8.98245e-178	7	1	0	0	1	0	0	0	0	1
SF3B1	0.88726	1	2.61886e-177	59	19	18	16	18	10	19	25	19	22
FADS1	0.829594	1	7.29193e-174	11	1	1	0	1	0	0	4	2	0
ARMCX3	0.821404	1	4.42713e-170	13	0	2	1	1	0	2	1	2	3
SLC12A8	0.832228	1	3.56238e-168	12	1	1	1	1	1	1	2	2	2
MSH6	0.861936	1	7.7607e-168	38	3	7	2	2	3	3	6	6	2
FTH1P3	0.827431	1	1.0921e-164	2	0	0	0	0	0	0	0	0	1
MAGEA3	0.844971	1	4.90789e-164	32	0	13	2	0	0	1	18	0	7
MDH1	0.869593	1	2.58229e-161	117	47	33	27	37	33	43	52	30	21
FZD10	0.803282	1	1.09874e-159	5	0	1	0	0	0	0	2	1	0
AFTPH	0.841668	1	5.54922e-158	12	1	2	1	1	1	3	2	2	7
PRAME	0.814791	1	1.90801e-153	24	0	5	0	5	6	5	5	2	1
CORO1C	0.85829	1	5.1016e-152	50	17	6	16	11	10	13	24	22	14
CCT4	0.857374	1	7.48074e-151	74	17	31	22	19	22	29	24	15	15
UGDH	0.853027	1	1.64721e-149	59	18	5	16	6	3	3	47	6	7
SMYD3	0.816591	1	1.40031e-144	23	3	2	4	2	2	1	3	2	1
TMEM14A	0.843148	1	7.08361e-140	38	6	12	8	13	9	11	28	10	1
FDFT1	0.839985	1	2.21237e-138	64	30	14	4	10	14	3	20	13	9
EHBP1	0.822984	1	4.75712e-137	11	2	1	3	2	1	2	4	1	5
KIAA1467	0.805668	1	7.51979e-137	10	1	2	1	1	0	1	4	1	1
ASPH	0.838668	1	1.5934e-135	51	10	6	9	22	5	9	8	10	5
THOC3	0.837066	1	1.02511e-134	61	14	6	16	15	7	16	46	20	3
SNRPG	0.838097	1	1.28333e-134	94	35	19	28	37	24	48	55	58	18
PKP1	0.83756	1	1.50915e-134	33	13	4	4	15	3	16	21	7	16
CYP2S1	0.819731	1	2.74496e-133	28	11	1	4	3	2	2	23	4	4
TFRC	0.833633	1	3.19994e-133	46	6	15	3	6	5	9	37	12	9
XPA	0.815669	1	3.77765e-132	16	2	1	2	3	2	2	6	5	7
CXCR7	0.821135	1	1.36825e-131	52	13	1	13	9	3	9	14	9	4
SCD	0.827666	1	5.58665e-131	31	14	4	2	6	9	0	14	6	3
USP10	0.830676	1	1.35345e-129	35	13	6	8	9	6	13	11	31	6
PTDSS1	0.825146	1	4.06763e-128	49	7	10	9	11	7	10	25	12	4
ITGB8	0.827269	1	6.07345e-128	14	3	3	2	4	2	6	3	2	11
DBI	0.827174	1	6.25629e-126	150	66	55	23	59	40	41	86	61	15
DGUOK	0.824544	1	1.88717e-124	45	17	18	13	15	13	16	14	18	8
TSPAN6	0.808847	1	5.99846e-122	25	2	9	9	7	4	4	2	5	10
NOP58	0.821204	1	2.21346e-121	56	20	16	20	18	14	20	27	25	7
MDK	0.817988	1	5.81182e-121	59	2	57	28	24	4	9	19	18	22
UGP2	0.814805	1	4.31554e-118	43	12	8	12	11	12	11	12	9	15
CCND2	0.805784	1	9.51923e-117	17	7	1	4	1	5	3	2	3	0
UGDH-AS1	0.81296	1	4.57024e-115	54	13	49	23	16	11	15	45	18	27
PRKRA	0.806631	1	4.44446e-114	29	8	11	6	7	5	8	13	7	8
SSFA2	0.802439	1	7.33194e-114	15	3	1	7	2	2	2	4	1	11
C14orf1	0.807275	1	9.80469e-114	26	8	7	6	8	4	8	5	8	6
DSG2	0.807486	1	4.01126e-113	20	5	5	3	6	3	12	3	5	5
HNRNPH2	0.806735	1	1.45934e-112	43	14	10	13	11	8	17	8	20	25
AARS	0.800748	1	1.53429e-111	31	6	7	6	5	5	7	4	18	9
SPINK6	0.909949	2	5.35915e-282	0	84	0	0	2	13	1	0	0	1
NEFM	0.809485	2	2.08196e-217	0	11	0	0	0	0	2	0	0	0
MFAP5	0.854528	2	5.44514e-200	0	13	0	1	0	6	0	0	0	2
TIMP3	0.942245	2	9.31113e-189	0	24	0	5	4	2	18	1	3	2
TXNIP	0.911962	2	4.16031e-181	0	56	8	0	18	11	6	4	2	7
IL18	0.922422	2	8.40281e-181	1	26	2	2	2	13	2	0	10	14
METTL7A	0.846135	2	9.5177e-179	0	6	4	0	0	0	0	0	0	0
CAPNS2	0.856975	2	1.67894e-170	1	32	10	0	17	0	6	1	2	1
SLC31A2	0.919217	2	2.87888e-166	1	36	1	9	15	4	6	1	5	20
LTBP1	0.937578	2	1.52454e-165	1	42	1	6	13	10	13	1	9	0
CYBRD1	0.903804	2	1.73051e-162	1	19	2	3	1	0	1	2	2	0
MT1E	0.943283	2	3.63962e-156	0	101	8	31	18	43	33	0	32	1
ANXA8L1	0.946828	2	1.32404e-149	5	177	9	60	74	32	111	22	44	22
MT2A	0.946547	2	1.63719e-144	24	843	45	238	130	485	315	21	124	3
COL17A1	0.930486	2	3.28532e-144	2	126	4	66	26	52	20	3	78	3
LGALS7	0.939495	2	2.2249e-142	12	155	3	39	40	20	30	1	19	34
APOL1	0.921552	2	1.9577e-140	3	57	4	6	13	17	14	1	6	9
GLUL	0.934277	2	2.33386e-136	57	284	32	1	15	35	97	153	34	90
ANXA8	0.913793	2	2.10556e-135	1	29	2	11	8	5	14	5	7	3
STOM	0.926747	2	3.56749e-134	8	51	6	8	14	15	21	20	6	8
TNFRSF21	0.918549	2	6.14449e-134	2	47	6	16	8	15	14	5	8	13
CLEC2B	0.902107	2	1.53019e-132	2	16	8	2	2	6	2	0	2	6
PDLIM1	0.919166	2	2.48336e-127	14	111	24	42	43	86	39	41	35	9
IGFBP3	0.870923	2	1.62566e-123	13	186	3	118	13	7	33	1	3	62
ADRB2	0.856058	2	2.33699e-121	2	32	4	5	3	11	25	3	5	8
CTSB	0.9097	2	7.53827e-121	29	198	40	56	107	153	65	40	55	52
SLC16A1	0.901397	2	9.77668e-121	5	31	1	19	13	10	6	6	17	2
KRT14	0.908179	2	4.60696e-120	358	5160	123	3471	3285	3614	1490	1661	4314	1380
TSPAN4	0.830428	2	3.26343e-119	0	20	1	4	3	14	3	1	1	0
SERPINB5	0.904867	2	3.22909e-118	28	131	13	50	59	72	65	32	68	48
S100A2	0.903243	2	4.44698e-118	43	515	8	233	279	350	222	22	257	69
LAMA3	0.894946	2	6.1317e-118	5	58	2	11	18	12	29	5	26	11
NPNT	0.821584	2	2.87517e-116	0	8	1	2	2	3	3	1	1	0
PDPN	0.877057	2	2.72706e-111	4	52	1	20	27	19	8	9	16	1
ERRFI1	0.848861	2	1.9872e-109	1	29	5	7	1	5	22	3	2	16
FKBP5	0.882737	2	5.8167e-109	10	52	14	3	10	13	37	22	12	6
AVPI1	0.857554	2	2.33708e-108	4	41	5	11	4	9	14	8	7	21
ANXA8L2	0.878055	2	2.65894e-107	5	52	8	15	48	13	31	12	19	5
ETS2	0.873083	2	2.70229e-107	2	34	5	27	8	16	14	5	7	14
CAV1	0.869551	2	1.22829e-102	4	69	2	62	42	47	20	11	51	5
CYB5R1	0.860798	2	1.32379e-101	6	45	7	21	15	29	14	2	9	37
CLCA2	0.873819	2	6.08504e-101	22	73	2	19	68	34	29	8	36	3
KRT17	0.875087	2	6.12579e-101	2492	4836	311	210	878	675	3802	887	456	3303
LAMC2	0.863417	2	7.77156e-99	20	123	10	29	85	36	98	2	76	55
DST	0.86775	2	1.85477e-97	5	29	17	14	16	15	6	7	10	2
RNF144B	0.82183	2	1.15964e-95	1	8	1	3	3	1	2	0	0	4
SLC2A1	0.862296	2	4.83173e-94	125	259	41	45	83	44	68	25	107	47
PYGL	0.841656	2	3.17925e-93	4	22	1	9	11	14	6	5	10	6
NOSIP	0.854409	2	6.73745e-92	12	43	10	12	14	13	21	16	22	22
C19orf33	0.838126	2	2.50821e-89	3	23	0	14	14	13	16	0	12	13
ITGB1	0.851171	2	6.72864e-89	10	64	5	58	41	37	50	10	36	27
IGFBP2	0.82213	2	6.0421e-87	3	16	3	0	5	7	5	2	3	1
CLTB	0.827823	2	7.14191e-82	7	34	2	13	18	17	14	8	11	31
KRT5	0.837198	2	3.61276e-81	136	673	312	551	568	643	252	310	610	196
APOL2	0.82522	2	1.55622e-77	8	33	7	6	16	20	5	3	8	11
SLC39A6	0.816575	2	4.51866e-77	3	22	3	4	15	11	5	6	13	4
MT1X	0.826725	2	3.46747e-76	44	186	27	56	57	72	170	32	68	7
UAP1	0.802704	2	2.08557e-72	5	20	4	10	6	5	9	4	3	5
ADM	0.815614	2	3.21888e-72	42	153	30	46	40	40	22	72	53	38
RND3	0.807916	2	1.50524e-69	6	35	15	18	11	8	16	5	5	31
TUBB6	0.800231	2	4.45191e-68	9	53	3	24	24	36	29	8	18	15
DHCR24	0.807581	2	5.21049e-68	33	56	5	5	30	21	13	10	23	10
DDIT4	0.800357	2	1.40798e-64	27	184	47	44	40	62	119	55	41	88
MGST1	0.962634	3	0	0	0	53	0	0	0	0	0	0	3
CSN3	0.928284	3	0	0	0	578	0	0	0	0	0	0	39
UBD	0.924571	3	1.72953e-288	0	1	224	9	2	4	2	0	0	0
ODAM	0.82026	3	3.27784e-279	0	0	92	0	0	0	0	0	0	8
C8orf4	0.917878	3	8.1466e-270	1	0	64	0	0	0	1	1	0	4
SYNPO2	0.823111	3	1.02168e-217	0	0	7	0	0	0	0	0	0	0
MYCL1	0.914785	3	4.9789e-203	1	1	35	1	1	1	0	1	1	1
TRIT1	0.937502	3	2.3433e-163	2	1	61	3	2	2	2	2	1	3
NDUFS5	0.992025	3	1.48411e-142	41	80	430	32	58	48	43	65	79	39
SSPN	0.803313	3	3.0177e-141	0	0	4	0	0	0	0	0	1	0
MEAF6	0.965389	3	1.45397e-131	4	2	30	3	3	2	3	2	4	9
SF3A3	0.965902	3	3.39875e-131	11	8	98	8	10	8	10	9	12	6
AKIRIN1	0.941497	3	9.52025e-127	5	3	58	7	3	2	4	3	3	25
RLF	0.912431	3	1.30681e-125	2	1	17	2	1	1	2	1	1	8
PPAPDC1B	0.910408	3	7.26382e-122	6	3	41	3	3	2	1	5	4	17
PPIE	0.950732	3	1.5145e-121	11	10	74	8	9	7	13	8	12	19
RPS8	0.954309	3	3.33946e-121	105	95	1053	231	140	319	77	205	69	93
RPL35A	0.946373	3	6.16401e-117	67	53	304	94	89	111	95	132	86	48
GNL2	0.934141	3	9.30118e-115	13	9	72	9	8	4	12	7	9	7
UTP11L	0.928151	3	9.63133e-110	8	5	45	6	8	4	8	8	9	10
INPP5B	0.858211	3	4.66271e-107	1	1	10	2	1	1	1	1	1	5
SNIP1	0.829806	3	3.07039e-106	1	1	7	0	0	0	0	0	1	4
MYCBP	0.888462	3	2.13966e-105	2	2	21	4	2	3	3	1	3	7
C1orf109	0.855879	3	5.29933e-105	2	2	20	2	2	1	2	3	1	1
PPT1	0.915503	3	2.52909e-101	65	21	234	14	23	12	31	41	34	20
CAP1	0.915716	3	3.05696e-101	17	51	134	45	46	28	47	15	30	80
SEPP1	0.898293	3	2.12638e-100	2	20	105	3	49	89	9	3	17	21
ALDH2	0.887653	3	1.70225e-92	11	13	75	11	17	24	5	2	7	0
RPL10	0.897891	3	1.72778e-92	42	55	203	133	82	159	44	62	43	64
CLDN1	0.879328	3	1.1872e-90	10	28	129	3	12	1	34	4	0	53
EIF4A2	0.891387	3	1.72303e-89	31	17	118	28	23	16	34	56	16	57
PABPC4	0.858313	3	1.05984e-86	2	4	19	2	3	3	2	3	2	2
CCDC23	0.835346	3	3.58461e-86	4	2	23	3	4	2	3	2	2	2
RPL22	0.882174	3	1.94344e-85	4	7	35	15	9	16	8	16	6	3
POLB	0.813792	3	2.65161e-85	4	1	20	1	1	2	2	2	1	8
LSM1	0.868311	3	6.03247e-85	6	6	31	5	5	5	5	9	6	8
KRT19	0.874629	3	1.48887e-83	184	1	776	1	107	0	744	321	15	339
PPIH	0.850924	3	1.56032e-82	6	5	37	7	4	9	5	3	6	3
GOLGA7	0.854194	3	8.80267e-80	5	5	25	3	6	3	4	8	5	14
PPCS	0.864831	3	6.43788e-79	16	9	53	11	11	9	11	7	11	29
ZMPSTE24	0.86307	3	1.09539e-78	7	5	29	5	6	3	7	6	6	10
YBX1	0.85415	3	7.13606e-73	19	20	47	16	16	10	20	21	14	4
PROSC	0.824425	3	2.51356e-72	4	5	25	2	3	4	4	6	8	9
C6orf48	0.845207	3	9.39328e-70	24	11	78	27	17	16	11	19	10	9
STRAP	0.845142	3	3.16327e-69	32	11	65	24	11	16	22	22	17	25
NFYC	0.822948	3	3.26358e-67	6	3	22	5	4	4	7	3	5	11
VDAC3	0.829978	3	1.00007e-63	34	18	73	8	12	20	8	56	25	7
EIF3F	0.829465	3	1.59152e-63	26	21	92	33	28	64	13	44	22	16
LDHB	0.822697	3	4.09487e-60	206	66	288	67	35	108	59	188	128	4
DNAJA1	0.820074	3	8.5546e-60	22	14	114	89	20	35	16	20	30	40
ZC3H12A	0.804365	3	1.28087e-59	3	11	45	8	3	14	8	5	2	8
RPL13AP5	0.81433	3	6.15203e-57	86	76	256	164	92	72	67	152	41	97
EBNA1BP2	0.807814	3	9.32589e-55	19	32	67	24	22	23	36	19	29	14
TAF7	0.802833	3	7.60838e-54	16	8	45	14	9	6	15	16	14	31
ANPEP	0.877071	4	3.98789e-261	0	0	0	12	0	0	1	0	0	0
XIST	0.866932	4	3.84643e-165	0	0	0	4	3	0	0	0	0	2
VIM	0.913036	4	6.0339e-138	0	2	11	99	18	1	8	11	3	4
CORO6	0.823916	4	1.27901e-131	0	0	0	5	0	0	0	1	0	1
MMP3	0.819414	4	3.66097e-127	0	38	0	84	5	1	1	0	0	9
TRMT1	0.982134	4	8.16536e-125	4	4	3	94	5	6	10	10	3	14
TPM2	0.935888	4	9.02965e-123	2	1	11	39	2	0	7	1	15	1
STX10	0.968974	4	2.44928e-109	4	4	4	62	7	7	15	7	6	43
FBXO2	0.812702	4	5.46077e-101	0	0	0	11	6	1	5	0	3	2
CRIP2	0.910349	4	3.82855e-98	1	7	9	66	21	9	30	4	53	20
JUNB	0.957259	4	6.1129e-93	13	37	47	501	21	45	84	76	25	303
WDR83OS	0.957707	4	6.98561e-93	17	27	18	107	32	22	53	23	35	53
PRDX2	0.94267	4	1.23473e-86	31	72	36	261	68	67	34	117	79	54
IER2	0.937095	4	1.58315e-84	33	34	38	359	30	30	103	32	32	228
RAD23A	0.934147	4	2.44732e-83	11	12	7	54	11	7	34	18	13	22
IFI6	0.915795	4	3.70345e-76	51	108	37	328	186	205	16	23	78	99
DHPS	0.873758	4	1.33231e-71	4	7	4	34	6	10	12	13	8	24
NDUFA4L2	0.860574	4	7.2061e-69	6	26	9	60	46	0	57	5	9	18
SPHK1	0.839761	4	5.08775e-68	3	7	0	28	8	4	2	12	3	5
MAN2B1	0.851336	4	9.49003e-68	2	2	6	17	4	6	3	2	2	10
EMP3	0.841892	4	1.02052e-66	4	2	2	24	14	6	19	1	12	1
INHBA	0.814002	4	2.36679e-66	0	10	0	33	25	2	25	0	19	13
TNFRSF12A	0.875103	4	2.1019e-65	5	28	6	70	44	15	65	6	66	42
CALR	0.879085	4	6.35905e-63	27	38	67	139	62	89	47	23	36	102
FARSA	0.868519	4	2.44743e-60	15	16	12	71	17	11	33	28	24	20
C1R	0.865294	4	3.50221e-60	6	36	53	78	18	32	15	9	23	3
CTSH	0.823851	4	4.59842e-59	6	7	6	44	13	0	26	1	12	16
ASNA1	0.860626	4	2.56492e-58	8	12	9	45	12	8	27	16	17	22
RNASEH2A	0.829933	4	7.81237e-57	7	7	7	60	7	9	12	8	12	6
GCDH	0.812918	4	2.90874e-56	4	3	3	14	2	3	5	3	3	3
HSPA1B	0.849436	4	6.0895e-54	12	34	193	317	23	57	30	57	15	80
DNASE2	0.826451	4	4.82763e-51	7	5	7	28	8	6	11	8	7	7
HOOK2	0.817013	4	1.27024e-50	5	5	5	19	4	3	4	6	4	18
GADD45GIP1	0.831163	4	3.79231e-48	14	26	6	92	18	19	44	48	21	25
HSPA1A	0.831737	4	7.40176e-48	87	35	4	338	32	81	40	69	22	85
C19orf43	0.812673	4	1.33178e-46	3	4	3	18	6	4	8	17	3	9
IER3	0.803921	4	1.7363e-46	2	3	11	50	3	16	5	8	6	28
OAT	0.818416	4	1.61146e-45	9	7	14	40	18	18	6	10	13	7
MMP13	0.959739	5	1.62687e-262	0	2	1	4	117	1	4	1	7	0
FABP4	0.824751	5	1.20239e-144	0	3	8	0	2564	5	177	25	244	0
TNFSF10	0.886868	5	4.61979e-66	11	12	113	28	130	15	46	8	38	32
PLAU	0.807513	5	4.23499e-45	10	7	7	42	79	13	60	5	43	48
GJA1	0.802455	5	6.02716e-43	2	8	7	8	20	4	5	3	7	0
BST2	0.81716	5	8.99935e-43	36	118	50	78	169	140	92	36	115	43
CTSC	0.800902	5	7.5538e-39	9	25	10	18	70	19	57	28	15	14
GAGE12D	0.806787	6	1.352e-141	0	0	3	0	0	5	0	0	0	0
RPS4Y1	0.973044	6	2.53394e-129	0	26	1	0	0	87	0	0	39	1
LSP1	0.823003	6	7.20922e-128	0	1	1	0	2	11	1	1	2	0
GTSF1	0.923517	6	2.0671e-121	0	11	0	0	0	32	31	0	1	2
ASS1	0.933915	6	4.2175e-77	4	8	9	12	5	65	7	9	2	4
HLA-C	0.968998	6	1.37698e-72	22	70	111	66	129	260	66	27	52	80
RPS28	0.956118	6	1.36119e-68	29	52	132	81	67	260	25	148	32	26
HLA-A	0.953331	6	1.12234e-67	24	83	113	130	154	283	46	48	46	98
PDZK1IP1	0.874607	6	2.05205e-67	0	42	2	1	9	47	24	0	0	46
RPL29	0.951374	6	4.47158e-67	47	95	176	147	74	295	40	161	45	40
IFI30	0.909775	6	5.80501e-67	3	9	9	9	22	50	14	6	12	2
TPT1	0.949895	6	1.28083e-66	59	68	173	215	83	377	61	129	69	361
RPSA	0.942545	6	2.01358e-64	39	60	283	118	59	337	24	90	25	28
RPL17	0.942527	6	2.20512e-64	71	135	324	186	156	413	92	143	92	69
RPL11	0.938407	6	3.73796e-63	54	82	199	218	89	307	64	100	51	52
RPL14	0.936394	6	1.2333e-62	25	48	97	69	30	136	13	73	12	26
PGLS	0.899959	6	4.65024e-62	3	6	7	7	12	27	7	13	4	5
RPL13A	0.928377	6	3.0398e-60	52	75	172	146	81	321	26	176	38	26
RPL7A	0.923959	6	6.43636e-59	69	83	204	172	103	310	62	213	49	47
RPL26	0.919413	6	1.27442e-57	45	67	189	177	83	251	24	99	61	55
RPS15A	0.915717	6	1.41004e-56	47	53	173	190	80	254	44	119	88	61
MST1R	0.821449	6	3.94485e-56	0	3	2	3	1	6	1	0	3	2
HLA-B	0.904718	6	1.69411e-53	22	118	191	243	286	333	112	37	118	146
RPS5	0.904236	6	2.30198e-53	100	127	413	219	140	431	91	262	81	71
ITGB4	0.895498	6	1.58195e-51	8	37	6	15	15	55	20	32	23	3
RPS13	0.892703	6	3.0632e-50	60	97	253	154	100	274	35	232	112	66
COMTD1	0.834739	6	3.20806e-49	2	5	1	10	10	16	7	2	2	3
TMEM173	0.844598	6	4.94388e-49	1	7	4	7	8	20	8	0	8	2
NELL2	0.807571	6	4.04719e-48	4	2	2	0	7	13	0	3	5	1
GJB2	0.863769	6	3.59304e-46	5	105	5	61	116	161	76	6	67	86
RPL12	0.873537	6	3.00557e-45	68	60	198	192	67	225	30	138	20	76
IFITM3	0.873474	6	3.14788e-45	76	459	169	325	338	567	178	223	483	43
RPL28	0.869742	6	2.02667e-44	5	7	33	42	17	44	5	42	5	25
PSMB8	0.84986	6	9.75314e-40	26	49	52	49	58	92	40	16	50	27
TWF2	0.818832	6	1.30687e-39	4	6	4	11	7	18	3	3	6	5
GRN	0.848679	6	3.4189e-39	34	66	46	59	85	117	73	13	55	62
PYCARD	0.845859	6	3.97816e-39	13	13	22	23	24	44	23	10	30	7
FGFBP1	0.830141	6	7.68706e-39	17	50	11	39	8	114	9	3	64	8
POLR1D	0.837584	6	9.14157e-38	6	12	18	20	12	33	11	14	20	14
NAPRT1	0.83227	6	6.13023e-36	20	17	12	24	17	53	44	12	29	32
LDHA	0.834292	6	8.54278e-36	79	196	103	284	213	327	112	171	233	222
CALML3	0.809708	6	1.59076e-30	48	16	43	59	74	117	59	54	85	30
CALML5	0.968059	7	1.27836e-188	0	0	11	6	28	0	231	3	0	189
IFITM2	0.940002	7	8.31013e-112	0	10	1	0	25	1	68	2	7	1
LY6D	0.939559	7	5.47232e-84	0	55	16	97	267	4	366	10	31	41
ANO1	0.936925	7	1.47815e-78	2	2	7	1	3	1	48	2	3	2
MRPL21	0.976342	7	7.49652e-75	16	10	13	14	13	15	119	17	21	16
CTTN	0.973555	7	5.32753e-72	36	56	113	53	66	47	312	28	66	78
FADD	0.921235	7	2.94477e-62	4	5	17	4	6	4	49	2	8	4
CRABP2	0.868944	7	2.89152e-58	8	1	2	9	8	6	45	0	1	9
IL32	0.861655	7	1.53605e-57	0	9	13	5	26	13	52	1	1	5
CCND1	0.880385	7	4.19508e-50	1	2	28	6	5	1	39	6	8	17
NDUFS8	0.896518	7	5.8082e-50	32	23	28	25	29	30	108	19	34	28
HSPB1	0.893816	7	4.05899e-49	55	266	43	75	267	97	429	182	134	178
ARPC1B	0.877348	7	3.93353e-45	25	71	8	52	77	49	129	12	51	31
CAPG	0.867988	7	7.91827e-43	28	50	19	72	55	47	124	10	32	39
B3GNT5	0.853779	7	1.68962e-42	4	3	7	3	5	4	27	4	3	18
SH3BGRL3	0.864785	7	7.63806e-42	25	78	21	76	62	48	128	26	57	115
FAM83A	0.815376	7	4.56214e-41	0	7	0	12	14	6	27	0	3	27
FABP5	0.858419	7	1.92486e-40	35	152	79	253	732	128	840	195	422	137
LGALS1	0.836146	7	2.85541e-39	16	33	23	96	269	70	296	12	38	30
SDC4	0.850095	7	1.87473e-38	9	32	10	21	16	8	53	6	15	27
TIMP1	0.821115	7	1.26467e-35	5	7	14	7	8	21	37	6	15	6
DUSP1	0.83423	7	7.86175e-35	66	300	175	249	70	198	540	185	71	184
TMED9	0.83251	7	1.84185e-34	28	66	15	34	57	27	104	23	75	33
SLC35G1	0.847446	8	3.25029e-145	1	0	0	0	0	0	0	12	0	0
CRMP1	0.850343	8	8.72097e-119	1	0	0	0	0	0	0	10	0	0
GSTM2	0.968636	8	7.26601e-105	5	0	7	0	2	0	1	90	3	0
SPARCL1	0.809454	8	3.40095e-98	1	0	1	0	1	1	1	20	0	0
TMEM116	0.907561	8	1.62416e-81	10	0	2	0	1	0	1	36	2	0
AKR1C3	0.981768	8	2.73506e-77	50	15	7	11	7	10	2	418	27	2
GSTM4	0.948878	8	9.3499e-76	15	2	2	3	6	0	0	92	2	1
HR	0.852707	8	4.34788e-65	1	0	0	0	0	0	1	7	1	2
AKR1C2	0.94854	8	1.4341e-63	90	1	1	8	2	9	1	178	5	1
MGLL	0.820166	8	3.14547e-60	0	1	0	1	1	0	5	8	1	6
AKR1C1	0.930245	8	5.26772e-59	204	3	3	15	4	4	2	398	8	0
BAIAP2	0.928917	8	2.50861e-55	5	13	5	6	5	14	8	45	6	9
ARHGEF5	0.86612	8	2.8661e-54	1	2	0	1	1	2	0	11	1	1
ADH7	0.880294	8	1.31851e-50	64	6	0	0	0	1	0	97	4	0
CKMT1A	0.8733	8	2.41086e-50	4	9	1	6	14	15	10	34	8	1
GSTM3	0.899135	8	3.81645e-50	62	3	1	2	3	0	0	147	4	0
NEFL	0.885161	8	5.98482e-49	9	12	1	3	16	9	2	78	33	0
SRSF2	0.906845	8	2.0905e-48	30	26	33	29	27	29	25	109	25	13
PYY2	0.82576	8	3.77591e-48	4	2	0	1	2	1	1	15	2	3
ATP5H	0.902874	8	1.89646e-47	43	64	26	27	41	45	57	186	81	24
CD38	0.813361	8	2.99059e-46	5	0	2	1	1	0	1	10	0	0
EIF4A3	0.894871	8	1.71286e-45	46	59	27	49	43	19	45	160	37	28
CHCHD10	0.806797	8	3.40382e-44	2	0	0	0	0	0	1	6	0	0
SAMD12	0.839948	8	7.80706e-42	5	1	1	0	0	0	0	7	0	3
GSTO1	0.876509	8	2.63842e-41	46	45	13	20	35	27	21	112	45	4
DANCR	0.843882	8	7.12317e-41	6	6	32	4	5	4	5	42	5	3
NTRK2	0.843811	8	7.78216e-41	20	0	2	0	7	0	0	29	7	0
CKMT1B	0.843011	8	1.06862e-40	4	15	1	4	15	12	14	34	7	0
TOMM40	0.84589	8	1.83186e-40	4	3	1	4	3	3	7	20	3	1
GPX2	0.845163	8	1.50128e-39	227	0	12	0	16	1	3	240	10	5
TALDO1	0.86351	8	2.99863e-38	107	24	33	19	32	37	14	147	22	42
CYTH1	0.82554	8	1.05889e-36	3	3	3	2	4	4	3	18	7	4
CFD	0.801826	8	1.78792e-36	2	10	1	0	3	7	8	17	1	1
RBM19	0.832913	8	1.28471e-33	10	2	5	3	3	3	4	25	3	3
RPLP2	0.83564	8	3.23131e-32	42	59	157	113	68	146	26	192	49	35
GPI	0.831335	8	2.37458e-31	35	14	22	21	21	40	13	58	14	15
NOP56	0.819452	8	1.84026e-29	17	12	9	13	13	13	4	38	18	2
CBR1	0.821262	8	2.09163e-29	121	130	9	44	73	63	36	250	126	8
STRA13	0.815548	8	4.97577e-29	22	18	10	17	19	29	13	62	36	3
SPARC	0.905508	9	4.28211e-87	0	0	7	23	9	0	0	9	34	2
IGFBP6	0.983769	9	4.7084e-75	6	15	4	15	14	75	24	0	258	2
SLC38A5	0.891498	9	2.4779e-61	1	14	0	12	21	0	17	2	42	0
CDKN2A	0.871122	9	1.95016e-53	7	0	0	3	0	0	0	0	16	5
SLC7A8	0.935825	9	2.78951e-52	46	24	5	34	19	16	10	32	171	1
MRPS18B	0.92687	9	1.38969e-50	24	13	22	15	16	11	21	8	109	8
CKB	0.871367	9	4.12529e-50	3	6	8	9	1	1	13	14	38	12
MMP2	0.816345	9	6.99738e-49	0	2	1	7	13	4	2	1	18	0
ERAP2	0.830865	9	4.92509e-45	0	6	0	3	1	5	0	0	12	0
CA2	0.853427	9	2.78851e-40	0	64	0	77	91	56	28	1	142	65
B2M	0.881316	9	3.50804e-39	317	1474	638	1700	2486	1210	1983	690	2574	1598
CD74	0.863224	9	5.2121e-39	0	157	254	48	225	248	402	13	444	57
CXCL14	0.874329	9	1.57447e-38	27	652	95	33	661	73	118	45	765	0
IL20RB	0.851326	9	2.53417e-38	1	32	3	18	20	18	50	3	59	12
BLCAP	0.857471	9	6.01877e-35	14	21	13	27	19	8	16	6	56	14
TP53AIP1	0.806445	9	1.15518e-34	0	11	1	3	14	4	1	0	15	0
CD68	0.814942	9	1.16098e-33	7	2	0	3	6	2	3	0	25	22
SLIRP	0.845959	9	7.02834e-32	67	40	11	26	44	14	29	87	112	10
HLA-DRB5	0.802289	9	7.96127e-32	0	6	6	0	11	8	12	1	32	2
ATP1B1	0.843759	9	1.46411e-31	6	13	4	8	23	5	25	18	32	28
FLOT1	0.84027	9	4.27362e-31	23	8	18	15	14	13	19	11	57	19
THOC6	0.829973	9	2.65935e-30	12	10	7	14	8	6	15	8	40	2
HSPA2	0.818545	9	5.70175e-30	5	11	8	11	12	12	14	0	31	5
MRPL28	0.819189	9	2.55847e-27	23	15	12	18	17	20	24	9	48	13
CASP1	0.803966	9	1.49018e-26	8	25	11	5	27	18	11	15	41	5
SLC3A2	0.811898	9	1.8006e-25	235	183	44	70	63	77	52	101	296	50
PRNP	0.808607	9	4.41265e-25	14	24	13	43	32	36	16	23	55	53
POLR2A	0.806409	9	1.11593e-24	15	6	5	10	6	4	4	7	20	12
KRT80	0.892007	10	9.57884e-130	0	0	0	0	0	0	1	0	0	35
S100P	0.854253	10	4.11131e-125	0	0	2	0	1	0	3	0	0	139
CST6	0.84079	10	4.00062e-122	0	0	0	0	0	0	4	0	0	56
NCCRP1	0.86096	10	2.20095e-72	0	0	0	0	3	0	3	1	0	45
APOBEC3A	0.873679	10	2.05997e-56	0	1	0	2	1	1	1	1	0	347
EPS8L1	0.861242	10	3.57254e-54	0	1	0	0	0	0	1	0	0	20
ALDH1A3	0.865526	10	9.58721e-49	0	1	0	2	1	0	7	0	0	50
LCN2	0.803973	10	6.29693e-48	0	0	2	0	0	13	14	0	0	558
CCDC64B	0.841276	10	6.82784e-39	1	0	1	0	0	0	1	0	0	12
CLIC3	0.833345	10	2.92182e-35	2	0	5	4	1	1	2	0	1	105
A2ML1	0.871471	10	5.61255e-35	3	1	3	2	0	0	1	0	0	72
SDCBP2	0.9496	10	1.49693e-34	2	4	1	2	5	2	6	8	1	69
PRDM1	0.940229	10	2.22591e-33	1	1	1	2	0	0	2	1	1	27
GPRC5A	0.9155	10	2.54915e-29	0	3	4	19	1	2	8	0	0	120
IL1RN	0.936821	10	2.97024e-29	1	18	5	5	7	4	13	2	6	157
PRSS22	0.80594	10	2.72047e-25	1	0	0	0	0	0	1	0	0	11
SULT2B1	0.819691	10	6.74435e-23	5	1	0	1	1	1	5	6	0	49
PVRL4	0.912044	10	1.36467e-22	8	1	3	1	6	0	6	2	0	39
LMO7	0.887849	10	1.56484e-20	1	2	1	0	0	0	0	2	0	16
SPRR1B	0.81311	10	1.99484e-20	12	28	1	10	9	8	192	1	17	806
LGALS3	0.956289	10	8.34219e-19	17	45	40	105	28	31	32	6	39	277
PRSS8	0.921403	10	9.65756e-19	6	10	7	15	5	3	8	2	4	137
GRB7	0.874819	10	2.27456e-18	2	1	3	5	0	1	3	1	1	31
PARD6B	0.900436	10	2.76451e-17	2	1	5	3	1	0	2	1	0	19
MXD1	0.903285	10	4.05321e-17	3	5	4	9	1	1	9	1	0	45
KIFC3	0.818017	10	1.17555e-16	1	1	0	4	3	1	2	0	4	23
SLPI	0.847	10	1.44455e-16	0	57	1	6	19	13	86	20	1	412
EMP1	0.919831	10	3.28368e-16	11	2	4	5	1	2	10	21	2	77
GRHL1	0.843748	10	2.33105e-15	8	0	2	2	2	0	6	4	0	22
RAB11FIP1	0.832194	10	8.83736e-15	1	1	9	0	0	1	1	2	0	27
PIM1	0.861878	10	5.60957e-14	6	4	3	21	1	2	5	4	1	58
ERO1L	0.850935	10	7.75597e-14	5	4	1	4	3	3	4	1	1	80
TMBIM1	0.897196	10	1.00457e-13	10	44	10	23	23	22	35	16	18	96
EHF	0.86294	10	2.64231e-13	0	8	7	6	4	3	10	1	2	29
MALL	0.876516	10	3.48462e-13	12	9	2	23	3	4	16	1	5	67
PLAUR	0.818197	10	4.21864e-13	4	7	3	33	8	10	21	6	1	128
ELF3	0.844432	10	1.23857e-12	17	1	16	2	1	0	6	0	0	65
KLK11	0.814837	10	1.54047e-12	10	2	0	0	0	2	13	4	1	53
TRIP10	0.826278	10	1.6318e-12	2	4	1	2	2	2	3	2	2	21
MAFF	0.847696	10	3.59936e-12	5	3	6	4	1	2	6	6	1	22
SPINT1	0.872743	10	5.23206e-12	9	12	12	12	19	11	24	10	9	78
CLDN4	0.835955	10	2.36453e-10	111	7	45	15	5	1	83	12	0	272
MALAT1	0.839963	10	2.67582e-09	114	94	56	121	119	22	125	80	214	335
TACSTD2	0.833537	10	7.18272e-09	68	152	38	115	62	59	171	69	28	372
IDS	0.804435	10	2.61e-08	6	2	6	2	4	1	5	4	4	25
KLK10	0.806768	10	6.55537e-08	20	5	0	25	2	14	26	2	23	262
JUP	0.804459	10	5.26947e-07	49	32	33	55	52	66	36	39	44	177

## Sheet: Sheet2
#Hub genes of each cell cluster #The first to third columns are cell cluster, gene symbol, and gene name.
cluster	hub_gene	name
1	ALDH3A1	aldehyde dehydrogenase 3 family member A1
1	FTL	ferritin light chain
1	G6PD	glucose-6-phosphate dehydrogenase
1	GCLM	glutamate-cysteine ligase modifier subunit
1	GPC3	glypican 3
1	GSTM1	glutathione S-transferase mu 1
1	IDH1	isocitrate dehydrogenase (NADP(+)) 1
1	MDH1	malate dehydrogenase 1
1	ME1	malic enzyme 1
1	NQO1	NAD(P)H quinone dehydrogenase 1
1	PGD	phosphogluconate dehydrogenase
1	TXNRD1	thioredoxin reductase 1
1	UGT1A6	UDP glucuronosyltransferase family 1 member A6
2	CAV1	caveolin 1
2	COL17A1	collagen type XVII alpha 1 chain
2	DST	dystonin
2	IGFBP3	insulin like growth factor binding protein 3
2	KRT14	keratin 14
2	KRT17	keratin 17
2	KRT5	keratin 5
2	LAMA3	laminin subunit alpha 3
2	LAMC2	laminin subunit gamma 2
2	S100A2	S100 calcium binding protein A2
2	SERPINB5	serpin family B member 5
2	TIMP3	TIMP metallopeptidase inhibitor 3
3	EIF4A2	eukaryotic translation initiation factor 4A2
3	GNL2	G protein nucleolar 2
3	RPL22	ribosomal protein L22
3	RPL35A	ribosomal protein L35a
3	RPS8	ribosomal protein S8
3	UTP11L	UTP11 small subunit processome component
4	CALR	calreticulin
4	FARSA	phenylalanyl-tRNA synthetase subunit alpha
4	HSPA1A	heat shock protein family A (Hsp70) member 1A
4	HSPA1B	heat shock protein family A (Hsp70) member 1B
4	MAN2B1	mannosidase alpha class 2B member 1
4	RAD23A	RAD23 homolog A, nucleotide excision repair protein
5	MMP13	matrix metallopeptidase 13
5	PLAU	plasminogen activator, urokinase
6	RPL12	ribosomal protein L12
6	RPL14	ribosomal protein L14
6	RPL17	ribosomal protein L17
6	RPL26	ribosomal protein L26
6	RPL28	ribosomal protein L28
6	RPS13	ribosomal protein S13
6	RPS28	ribosomal protein S28
6	RPS5	ribosomal protein S5
6	RPSA	ribosomal protein SA
6	TPT1	tumor protein, translationally-controlled 1
7	ANO1	anoctamin 1
7	CCND1	cyclin D1
7	CTTN	cortactin
7	TIMP1	TIMP metallopeptidase inhibitor 1
8	AKR1C1	aldo-keto reductase family 1 member C1
8	AKR1C2	aldo-keto reductase family 1 member C2
8	AKR1C3	aldo-keto reductase family 1 member C3
8	CBR1	carbonyl reductase 1
8	GPX2	glutathione peroxidase 2
8	GSTM2	glutathione S-transferase mu 2
8	GSTM3	glutathione S-transferase mu 3
8	GSTM4	glutathione S-transferase mu 4
8	GSTO1	glutathione S-transferase omega 1
8	TALDO1	transaldolase 1
9	CASP1	caspase 1
9	CD68	CD68 molecule
9	CD74	CD74 molecule
9	CDKN2A	cyclin dependent kinase inhibitor 2A
9	MMP2	matrix metallopeptidase 2
10	CLDN4	claudin 4
10	CLIC3	chloride intracellular channel 3
10	ELF3	E74 like ETS transcription factor 3
10	LCN2	lipocalin 2
10	PRSS8	serine protease 8
10	RAB11FIP1	RAB11 family interacting protein 1
10	SPINT1	serine peptidase inhibitor, Kunitz type 1
10	TACSTD2	tumor associated calcium signal transducer 2
