# Supplementary material for: Exploring Precise Medication Strategies for OSCC Based on Single-Cell Transcriptome Analysis from a Dynamic Perspective
Source: Cancers (Basel). 2022 Sep 30;14(19):4801. doi: 10.3390/cancers14194801 (PMC9564072; doi:10.3390/cancers14194801)
Supplement: Supplementary file 1 [file cancers-14-04801-s001.zip › table S8.xlsx]

## Sheet: drug-target-cluster
#drug-target-cluster relationships.
cluster	target gene	DrugBank ID	drug name
1	ALDH3A1	DB04398	Lactic acid
1	ALDH3A1	DB04827	Urethane
1	ALDH3A1	DB04572	Thiotepa
1	ALDH3A1	DB00338	Omeprazole
1	ALDH3A1	DB00305	Mitomycin
1	ALDH3A1	DB00515	Cisplatin
1	ALDH3A1	DB00396	Progesterone
1	ALDH3A1	DB00313	Valproic acid
1	ALDH3A1	DB11282	Diethyltoluamide
1	ALDH3A1	DB14206	Cobalt chloride
1	ALDH3A1	DB11132	Silicon dioxide
1	ALDH3A1	DB01169	Arsenic trioxide
1	ALDH3A1	DB09526	Hydroquinone
1	ALDH3A1	DB00544	Fluorouracil
1	ALDH3A1	DB00853	Temozolomide
1	ALDH3A1	DB00997	Doxorubicin
1	ALDH3A1	DB09140	Oxygen
1	ALDH3A1	DB00746	Deferoxamine
1	ALDH3A1	DB00755	Tretinoin
1	ALDH3A1	DB00898	Ethanol
1	ALDH3A1	DB11082	Coal tar
1	ALDH3A1	DB00773	Etoposide
1	ALDH3A1	DB00501	Cimetidine
1	ALDH3A1	DB00531	Cyclophosphamide
1	ALDH3A1	DB11091	Hydrogen peroxide
1	ALDH3A1	DB01097	Leflunomide
1	ALDH3A1	DB00091	Cyclosporine
1	ALDH3A1	DB00157	NADH
1	ALDH3A1	DB00822	Disulfiram
1	ALDH3A1	DB00958	Carboplatin
1	ALDH3A1	DB00641	Simvastatin
1	ALDH3A1	DB00783	Estradiol
1	ALDH3A1	DB03843	Formaldehyde
1	ALDH3A1	DB00316	Acetaminophen
1	FTL	DB03404	Hemin
1	FTL	DB00877	Sirolimus
1	FTL	DB00997	Doxorubicin
1	FTL	DB14212	Methylparaben
1	FTL	DB11135	Selenium
1	FTL	DB14206	Cobalt chloride
1	FTL	DB09501	Ferric ammonium citrate
1	FTL	DB00893	Iron Dextran
1	FTL	DB13245	Thiram
1	FTL	DB01593	Zinc
1	FTL	DB00602	Ivermectin
1	FTL	DB00313	Valproic acid
1	FTL	DB00853	Temozolomide
1	FTL	DB09517	Sodium ferric gluconate complex
1	FTL	DB09140	Oxygen
1	FTL	DB05260	Gallium nitrate
1	FTL	DB00515	Cisplatin
1	FTL	DB04398	Lactic acid
1	FTL	DB09130	Copper
1	FTL	DB11091	Hydrogen peroxide
1	FTL	DB06777	Chenodeoxycholic acid
1	FTL	DB11496	2-mercaptobenzothiazole
1	FTL	DB00773	Etoposide
1	FTL	DB01169	Arsenic trioxide
1	FTL	DB13995	Ferric pyrophosphate citrate
1	FTL	DB00262	Carmustine
1	FTL	DB08604	Triclosan
1	FTL	DB09061	Cannabidiol
1	FTL	DB00755	Tretinoin
1	FTL	DB14188	Isoeugenol
1	FTL	DB00746	Deferoxamine
1	FTL	DB00898	Ethanol
1	FTL	DB09086	Eugenol
1	FTL	DB06778	Cupric sulfate
1	FTL	DB14180	Nickel sulfate
1	FTL	DB02325	Isopropyl alcohol
1	FTL	DB01592	Iron
1	FTL	DB09543	Methyl salicylate
1	FTL	DB11090	Potassium nitrate
1	FTL	DB12965	Silver
1	FTL	DB00783	Estradiol
1	FTL	DB00158	Folic acid
1	FTL	DB00170	Menadione
1	FTL	DB00822	Disulfiram
1	G6PD	DB00143	Glutathione
1	G6PD	DB00262	Carmustine
1	G6PD	DB00783	Estradiol
1	G6PD	DB01059	Norfloxacin
1	G6PD	DB01072	Atazanavir
1	G6PD	DB14188	Isoeugenol
1	G6PD	DB00250	Dapsone
1	G6PD	DB00624	Testosterone
1	G6PD	DB01370	Aluminium
1	G6PD	DB01015	Sulfamethoxazole
1	G6PD	DB01067	Glipizide
1	G6PD	DB01165	Ofloxacin
1	G6PD	DB03085	Glycolic acid
1	G6PD	DB04743	Nimesulide
1	G6PD	DB00363	Clozapine
1	G6PD	DB01065	Melatonin
1	G6PD	DB01016	Glyburide
1	G6PD	DB00338	Omeprazole
1	G6PD	DB00795	Sulfasalazine
1	G6PD	DB09130	Copper
1	G6PD	DB11638	Artenimol
1	G6PD	DB04398	Lactic acid
1	G6PD	DB00608	Chloroquine
1	G6PD	DB09086	Eugenol
1	G6PD	DB00281	Lidocaine
1	G6PD	DB00468	Quinine
1	G6PD	DB00672	Chlorpropamide
1	G6PD	DB14180	Nickel sulfate
1	G6PD	DB01118	Amiodarone
1	G6PD	DB01087	Primaquine
1	G6PD	DB08912	Dabrafenib
1	G6PD	DB00440	Trimethoprim
1	G6PD	DB00136	Calcitriol
1	G6PD	DB00790	Perindopril
1	G6PD	DB14206	Cobalt chloride
1	G6PD	DB00620	Triamcinolone
1	G6PD	DB09274	Artesunate
1	G6PD	DB11132	Silicon dioxide
1	G6PD	DB04703	Hesperidin
1	G6PD	DB09131	Cupric Chloride
1	G6PD	DB00694	Daunorubicin
1	G6PD	DB08911	Trametinib
1	G6PD	DB00613	Amodiaquine
1	G6PD	DB01124	Tolbutamide
1	G6PD	DB00245	Benzatropine
1	G6PD	DB01233	Metoclopramide
1	G6PD	DB00945	Acetylsalicylic acid
1	G6PD	DB01008	Busulfan
1	G6PD	DB00566	Succimer
1	G6PD	DB01438	Phenazopyridine
1	G6PD	DB00755	Tretinoin
1	G6PD	DB00499	Flutamide
1	G6PD	DB00126	Ascorbic acid
1	G6PD	DB09472	Sodium sulfate
1	G6PD	DB00668	Epinephrine
1	G6PD	DB00325	Nitroprusside
1	G6PD	DB00313	Valproic acid
1	G6PD	DB00515	Cisplatin
1	G6PD	DB09241	Methylene blue
1	G6PD	DB09220	Nicorandil
1	G6PD	DB11590	Thimerosal
1	G6PD	DB00091	Cyclosporine
1	G6PD	DB01212	Ceftriaxone
1	G6PD	DB00947	Fulvestrant
1	G6PD	DB02325	Isopropyl alcohol
1	G6PD	DB00602	Ivermectin
1	G6PD	DB14482	Sodium ascorbate
1	G6PD	DB00523	Alitretinoin
1	G6PD	DB00199	Erythromycin
1	G6PD	DB01120	Gliclazide
1	G6PD	DB00829	Diazepam
1	G6PD	DB01026	Ketoconazole
1	G6PD	DB09322	Zinc sulfate
1	G6PD	DB01161	Chloroprocaine
1	G6PD	DB06782	Dimercaprol
1	G6PD	DB06795	Mafenide
1	G6PD	DB00049	Rasburicase
1	G6PD	DB00359	Sulfadiazine
1	G6PD	DB00263	Sulfisoxazole
1	G6PD	DB01032	Probenecid
1	G6PD	DB00218	Moxifloxacin
1	G6PD	DB00222	Glimepiride
1	G6PD	DB09536	Titanium dioxide
1	G6PD	DB00997	Doxorubicin
1	G6PD	DB09061	Cannabidiol
1	G6PD	DB00571	Propranolol
1	G6PD	DB09112	Nitrous acid
1	G6PD	DB09208	Pegloticase
1	G6PD	DB00477	Chlorpromazine
1	G6PD	DB00259	Sulfanilamide
1	G6PD	DB00920	Ketotifen
1	G6PD	DB00860	Prednisolone
1	G6PD	DB00537	Ciprofloxacin
1	G6PD	DB00727	Nitroglycerin
1	G6PD	DB06608	Tafenoquine
1	G6PD	DB00698	Nitrofurantoin
1	G6PD	DB09085	Tetracaine
1	G6PD	DB00750	Prilocaine
1	G6PD	DB09543	Methyl salicylate
1	G6PD	DB00982	Isotretinoin
1	G6PD	DB09153	Sodium chloride
1	G6PD	DB01611	Hydroxychloroquine
1	G6PD	DB00883	Isosorbide dinitrate
1	G6PD	DB09009	Articaine
1	G6PD	DB00316	Acetaminophen
1	G6PD	DB00297	Bupivacaine
1	G6PD	DB00935	Oxymetazoline
1	G6PD	DB11091	Hydrogen peroxide
1	G6PD	DB01169	Arsenic trioxide
1	G6PD	DB01708	Prasterone
1	G6PD	DB01132	Pioglitazone
1	G6PD	DB00961	Mepivacaine
1	G6PD	DB00761	Potassium chloride
1	G6PD	DB00839	Tolazamide
1	G6PD	DB00296	Ropivacaine
1	G6PD	DB00822	Disulfiram
1	G6PD	DB00675	Tamoxifen
1	G6PD	DB00779	Nalidixic acid
1	GCLM	DB00142	Glutamic acid
1	GCLM	DB01586	Ursodeoxycholic acid
1	GCLM	DB11134	Cupric oxide
1	GCLM	DB14533	Zinc chloride
1	GCLM	DB01593	Zinc
1	GCLM	DB06151	Acetylcysteine
1	GCLM	DB09131	Cupric Chloride
1	GCLM	DB09526	Hydroquinone
1	GCLM	DB00997	Doxorubicin
1	GCLM	DB00163	Vitamin E
1	GCLM	DB00609	Ethionamide
1	GCLM	DB01169	Arsenic trioxide
1	GCLM	DB12965	Silver
1	GCLM	DB00515	Cisplatin
1	GCLM	DB00151	Cysteine
1	GCLM	DB01065	Melatonin
1	GCLM	DB09130	Copper
1	GCLM	DB00951	Isoniazid
1	GCLM	DB03619	Deoxycholic acid
1	GCLM	DB00602	Ivermectin
1	GCLM	DB00417	Phenoxymethylpenicillin
1	GCLM	DB00853	Temozolomide
1	GCLM	DB00586	Diclofenac
1	GCLM	DB00755	Tretinoin
1	GCLM	DB01039	Fenofibrate
1	GCLM	DB00126	Ascorbic acid
1	GCLM	DB00788	Naproxen
1	GCLM	DB03843	Formaldehyde
1	GCLM	DB11091	Hydrogen peroxide
1	GCLM	DB00415	Ampicillin
1	GCLM	DB01592	Iron
1	GCLM	DB09086	Eugenol
1	GCLM	DB00170	Menadione
1	GCLM	DB03404	Hemin
1	GCLM	DB06777	Chenodeoxycholic acid
1	GCLM	DB00331	Metformin
1	GCLM	DB00720	Clodronic acid
1	GCLM	DB00143	Glutathione
1	GCLM	DB00291	Chlorambucil
1	GCLM	DB00091	Cyclosporine
1	GCLM	DB01009	Ketoprofen
1	GCLM	DB04398	Lactic acid
1	GCLM	DB00903	Etacrynic acid
1	GCLM	DB00435	Nitric Oxide
1	GCLM	DB11496	2-mercaptobenzothiazole
1	GCLM	DB00773	Etoposide
1	GCLM	DB14180	Nickel sulfate
1	GCLM	DB02325	Isopropyl alcohol
1	GCLM	DB13245	Thiram
1	GCLM	DB03255	Phenol
1	GCLM	DB00544	Fluorouracil
1	GCLM	DB00564	Carbamazepine
1	GCLM	DB00982	Isotretinoin
1	GCLM	DB14141	p-Phenylenediamine
1	GCLM	DB06778	Cupric sulfate
1	GCLM	DB01053	Benzylpenicillin
1	GCLM	DB09140	Oxygen
1	GCLM	DB00313	Valproic acid
1	GCLM	DB09061	Cannabidiol
1	GCLM	DB01050	Ibuprofen
1	GCLM	DB01174	Phenobarbital
1	GCLM	DB14574	Cobalt
1	GCLM	DB09543	Methyl salicylate
1	GCLM	DB00328	Indomethacin
1	GCLM	DB00244	Mesalazine
1	GCLM	DB14188	Isoeugenol
1	GCLM	DB00870	Suprofen
1	GCLM	DB00822	Disulfiram
1	GCLM	DB11672	Curcumin
1	GCLM	DB00741	Hydrocortisone
1	GCLM	DB01181	Ifosfamide
1	GCLM	DB14206	Cobalt chloride
1	GCLM	DB00993	Azathioprine
1	GCLM	DB03128	Acetylcholine
1	GCLM	DB00316	Acetaminophen
1	GCLM	DB00783	Estradiol
1	GCLM	DB00369	Cidofovir
1	GPC3	DB11217	Arbutin
1	GPC3	DB00515	Cisplatin
1	GPC3	DB00997	Doxorubicin
1	GPC3	DB01234	Dexamethasone
1	GPC3	DB00563	Methotrexate
1	GPC3	DB00313	Valproic acid
1	GPC3	DB00947	Fulvestrant
1	GPC3	DB01169	Arsenic trioxide
1	GPC3	DB00091	Cyclosporine
1	GPC3	DB01030	Topotecan
1	GPC3	DB00755	Tretinoin
1	GPC3	DB00564	Carbamazepine
1	GSTM1	DB06151	Acetylcysteine
1	GSTM1	DB00851	Dacarbazine
1	GSTM1	DB00290	Bleomycin
1	GSTM1	DB00523	Alitretinoin
1	GSTM1	DB00968	Methyldopa
1	GSTM1	DB00624	Testosterone
1	GSTM1	DB01015	Sulfamethoxazole
1	GSTM1	DB00586	Diclofenac
1	GSTM1	DB11132	Silicon dioxide
1	GSTM1	DB00544	Fluorouracil
1	GSTM1	DB00143	Glutathione
1	GSTM1	DB01042	Melphalan
1	GSTM1	DB00987	Cytarabine
1	GSTM1	DB00291	Chlorambucil
1	GSTM1	DB01248	Docetaxel
1	GSTM1	DB00773	Etoposide
1	GSTM1	DB00908	Quinidine
1	GSTM1	DB01169	Arsenic trioxide
1	GSTM1	DB11091	Hydrogen peroxide
1	GSTM1	DB00608	Chloroquine
1	GSTM1	DB00564	Carbamazepine
1	GSTM1	DB01234	Dexamethasone
1	GSTM1	DB00515	Cisplatin
1	GSTM1	DB03619	Deoxycholic acid
1	GSTM1	DB00238	Nevirapine
1	GSTM1	DB03310	Glutathione disulfide
1	GSTM1	DB09140	Oxygen
1	GSTM1	DB09526	Hydroquinone
1	GSTM1	DB00468	Quinine
1	GSTM1	DB00694	Daunorubicin
1	GSTM1	DB00853	Temozolomide
1	GSTM1	DB00363	Clozapine
1	GSTM1	DB09086	Eugenol
1	GSTM1	DB00898	Ethanol
1	GSTM1	DB00755	Tretinoin
1	GSTM1	DB01008	Busulfan
1	GSTM1	DB00988	Dopamine
1	GSTM1	DB00727	Nitroglycerin
1	GSTM1	DB00091	Cyclosporine
1	GSTM1	DB11136	Chromium
1	GSTM1	DB01138	Sulfinpyrazone
1	GSTM1	DB06777	Chenodeoxycholic acid
1	GSTM1	DB00982	Isotretinoin
1	GSTM1	DB00136	Calcitriol
1	GSTM1	DB00635	Prednisone
1	GSTM1	DB00570	Vinblastine
1	GSTM1	DB00993	Azathioprine
1	GSTM1	DB00951	Isoniazid
1	GSTM1	DB00784	Mefenamic acid
1	GSTM1	DB01229	Paclitaxel
1	GSTM1	DB00440	Trimethoprim
1	GSTM1	DB00197	Troglitazone
1	GSTM1	DB11672	Curcumin
1	GSTM1	DB00531	Cyclophosphamide
1	GSTM1	DB00126	Ascorbic acid
1	GSTM1	DB11590	Thimerosal
1	GSTM1	DB01174	Phenobarbital
1	GSTM1	DB01577	Metamfetamine
1	GSTM1	DB00262	Carmustine
1	GSTM1	DB00945	Acetylsalicylic acid
1	GSTM1	DB00316	Acetaminophen
1	GSTM1	DB00997	Doxorubicin
1	GSTM1	DB00563	Methotrexate
1	GSTM1	DB01149	Nefazodone
1	GSTM1	DB00602	Ivermectin
1	IDH1	DB00288	Amcinonide
1	IDH1	DB01254	Dasatinib
1	IDH1	DB00331	Metformin
1	IDH1	DB01206	Lomustine
1	IDH1	DB00002	Cetuximab
1	IDH1	DB00755	Tretinoin
1	IDH1	DB11132	Silicon dioxide
1	IDH1	DB01092	Ouabain
1	IDH1	DB11760	Talazoparib
1	IDH1	DB09130	Copper
1	IDH1	DB00602	Ivermectin
1	IDH1	DB00563	Methotrexate
1	IDH1	DB01396	Digitoxin
1	IDH1	DB00756	Hexachlorophene
1	IDH1	DB11590	Thimerosal
1	IDH1	DB00091	Cyclosporine
1	IDH1	DB00783	Estradiol
1	IDH1	DB14212	Methylparaben
1	IDH1	DB00433	Prochlorperazine
1	IDH1	DB00637	Astemizole
1	IDH1	DB13952	Estradiol acetate
1	IDH1	DB00477	Chlorpromazine
1	IDH1	DB12245	Triclabendazole
1	IDH1	DB01623	Thiothixene
1	IDH1	DB01110	Miconazole
1	IDH1	DB00384	Triamterene
1	IDH1	DB06803	Niclosamide
1	IDH1	DB06778	Cupric sulfate
1	IDH1	DB00390	Digoxin
1	IDH1	DB11581	Venetoclax
1	IDH1	DB14512	Mometasone furoate
1	IDH1	DB04575	Quinestrol
1	IDH1	DB00316	Acetaminophen
1	IDH1	DB12332	Rucaparib
1	IDH1	DB04842	Fluspirilene
1	IDH1	DB00993	Azathioprine
1	IDH1	DB00396	Progesterone
1	IDH1	DB08943	Isoconazole
1	IDH1	DB14568	Ivosidenib
1	IDH1	DB00603	Medroxyprogesterone acetate
1	IDH1	DB05294	Vandetanib
1	IDH1	DB00928	Azacitidine
1	IDH1	DB00675	Tamoxifen
1	IDH1	DB01262	Decitabine
1	IDH1	DB09074	Olaparib
1	IDH1	DB01232	Saquinavir
1	IDH1	DB00853	Temozolomide
1	IDH1	DB13956	Estradiol valerate
1	IDH1	DB00515	Cisplatin
1	IDH1	DB15534	Colchiceine
1	IDH1	DB01244	Bepridil
1	IDH1	DB01033	Mercaptopurine
1	IDH1	DB00997	Doxorubicin
1	IDH1	DB00205	Pyrimethamine
1	IDH1	DB09372	Tannic acid
1	IDH1	DB00982	Isotretinoin
1	IDH1	DB11793	Niraparib
1	IDH1	DB00227	Lovastatin
1	IDH1	DB00322	Floxuridine
1	IDH1	DB00878	Chlorhexidine
1	IDH1	DB00112	Bevacizumab
1	IDH1	DB00441	Gemcitabine
1	IDH1	DB00641	Simvastatin
1	IDH1	DB01104	Sertraline
1	IDH1	DB06815	Pyrithione
1	IDH1	DB01100	Pimozide
1	MDH1	DB00602	Ivermectin
1	MDH1	DB00245	Benzatropine
1	MDH1	DB00997	Doxorubicin
1	MDH1	DB00157	NADH
1	MDH1	DB00277	Theophylline
1	MDH1	DB08604	Triclosan
1	MDH1	DB00907	Cocaine
1	MDH1	DB00515	Cisplatin
1	MDH1	DB01169	Arsenic trioxide
1	MDH1	DB01914	D-glucose
1	MDH1	DB00982	Isotretinoin
1	MDH1	DB06778	Cupric sulfate
1	MDH1	DB00363	Clozapine
1	MDH1	DB03843	Formaldehyde
1	MDH1	DB01234	Dexamethasone
1	MDH1	DB00091	Cyclosporine
1	MDH1	DB11091	Hydrogen peroxide
1	MDH1	DB00316	Acetaminophen
1	MDH1	DB11638	Artenimol
1	MDH1	DB11132	Silicon dioxide
1	MDH1	DB00313	Valproic acid
1	ME1	DB14188	Isoeugenol
1	ME1	DB06778	Cupric sulfate
1	ME1	DB00316	Acetaminophen
1	ME1	DB00515	Cisplatin
1	ME1	DB00783	Estradiol
1	ME1	DB14180	Nickel sulfate
1	ME1	DB00313	Valproic acid
1	ME1	DB00331	Metformin
1	ME1	DB00564	Carbamazepine
1	ME1	DB00822	Disulfiram
1	ME1	DB00091	Cyclosporine
1	ME1	DB02325	Isopropyl alcohol
1	ME1	DB09140	Oxygen
1	ME1	DB04398	Lactic acid
1	ME1	DB01592	Iron
1	ME1	DB00997	Doxorubicin
1	ME1	DB00157	NADH
1	ME1	DB00977	Ethinylestradiol
1	ME1	DB11091	Hydrogen peroxide
1	ME1	DB11135	Selenium
1	ME1	DB01234	Dexamethasone
1	ME1	DB00755	Tretinoin
1	ME1	DB14141	p-Phenylenediamine
1	ME1	DB03843	Formaldehyde
1	ME1	DB01181	Ifosfamide
1	ME1	DB09086	Eugenol
1	ME1	DB01169	Arsenic trioxide
1	ME1	DB00328	Indomethacin
1	ME1	DB09543	Methyl salicylate
1	ME1	DB00720	Clodronic acid
1	ME1	DB11094	Vitamin D
1	ME1	DB09061	Cannabidiol
1	ME1	DB00170	Menadione
1	ME1	DB14206	Cobalt chloride
1	ME1	DB00602	Ivermectin
1	ME1	DB00982	Isotretinoin
1	NQO1	DB00566	Succimer
1	NQO1	DB09130	Copper
1	NQO1	DB00369	Cidofovir
1	NQO1	DB00143	Glutathione
1	NQO1	DB01914	D-glucose
1	NQO1	DB03619	Deoxycholic acid
1	NQO1	DB00783	Estradiol
1	NQO1	DB03255	Phenol
1	NQO1	DB00564	Carbamazepine
1	NQO1	DB00641	Simvastatin
1	NQO1	DB00526	Oxaliplatin
1	NQO1	DB14188	Isoeugenol
1	NQO1	DB00170	Menadione
1	NQO1	DB11134	Cupric oxide
1	NQO1	DB00741	Hydrocortisone
1	NQO1	DB02325	Isopropyl alcohol
1	NQO1	DB00415	Ampicillin
1	NQO1	DB00698	Nitrofurantoin
1	NQO1	DB11496	2-mercaptobenzothiazole
1	NQO1	DB14206	Cobalt chloride
1	NQO1	DB01065	Melatonin
1	NQO1	DB11672	Curcumin
1	NQO1	DB00305	Mitomycin
1	NQO1	DB03147	Flavin adenine dinucleotide
1	NQO1	DB00834	Mifepristone
1	NQO1	DB00898	Ethanol
1	NQO1	DB01592	Iron
1	NQO1	DB00822	Disulfiram
1	NQO1	DB00694	Daunorubicin
1	NQO1	DB14574	Cobalt
1	NQO1	DB00773	Etoposide
1	NQO1	DB00945	Acetylsalicylic acid
1	NQO1	DB13245	Thiram
1	NQO1	DB00126	Ascorbic acid
1	NQO1	DB09140	Oxygen
1	NQO1	DB11590	Thimerosal
1	NQO1	DB00382	Tacrine
1	NQO1	DB00417	Phenoxymethylpenicillin
1	NQO1	DB09061	Cannabidiol
1	NQO1	DB00755	Tretinoin
1	NQO1	DB00316	Acetaminophen
1	NQO1	DB00313	Valproic acid
1	NQO1	DB09086	Eugenol
1	NQO1	DB15536	Ferric chloride
1	NQO1	DB14141	p-Phenylenediamine
1	NQO1	DB00331	Metformin
1	NQO1	DB03404	Hemin
1	NQO1	DB00544	Fluorouracil
1	NQO1	DB11085	Resorcinol
1	NQO1	DB00784	Mefenamic acid
1	NQO1	DB03796	Palmitic Acid
1	NQO1	DB01167	Itraconazole
1	NQO1	DB00559	Bosentan
1	NQO1	DB11082	Coal tar
1	NQO1	DB01132	Pioglitazone
1	NQO1	DB00563	Methotrexate
1	NQO1	DB12965	Silver
1	NQO1	DB11091	Hydrogen peroxide
1	NQO1	DB00091	Cyclosporine
1	NQO1	DB04398	Lactic acid
1	NQO1	DB00712	Flurbiprofen
1	NQO1	DB00515	Cisplatin
1	NQO1	DB00682	Warfarin
1	NQO1	DB06774	Capsaicin
1	NQO1	DB01181	Ifosfamide
1	NQO1	DB00605	Sulindac
1	NQO1	DB00586	Diclofenac
1	NQO1	DB00602	Ivermectin
1	NQO1	DB01026	Ketoconazole
1	NQO1	DB04827	Urethane
1	NQO1	DB00997	Doxorubicin
1	NQO1	DB00746	Deferoxamine
1	NQO1	DB09536	Titanium dioxide
1	NQO1	DB00266	Dicoumarol
1	NQO1	DB01085	Pilocarpine
1	NQO1	DB09325	Sodium fluoride
1	NQO1	DB00619	Imatinib
1	NQO1	DB00718	Adefovir dipivoxil
1	NQO1	DB14180	Nickel sulfate
1	NQO1	DB01050	Ibuprofen
1	NQO1	DB01060	Amoxicillin
1	NQO1	DB00199	Erythromycin
1	NQO1	DB01593	Zinc
1	NQO1	DB01053	Benzylpenicillin
1	NQO1	DB11132	Silicon dioxide
1	NQO1	DB00951	Isoniazid
1	NQO1	DB00158	Folic acid
1	NQO1	DB01234	Dexamethasone
1	NQO1	DB09543	Methyl salicylate
1	NQO1	DB01262	Decitabine
1	NQO1	DB14197	Methylchloroisothiazolinone
1	NQO1	DB01169	Arsenic trioxide
1	NQO1	DB00502	Haloperidol
1	NQO1	DB06777	Chenodeoxycholic acid
1	NQO1	DB09526	Hydroquinone
1	NQO1	DB00720	Clodronic acid
1	NQO1	DB06151	Acetylcysteine
1	PGD	DB14180	Nickel sulfate
1	PGD	DB00602	Ivermectin
1	PGD	DB04398	Lactic acid
1	PGD	DB09086	Eugenol
1	PGD	DB14141	p-Phenylenediamine
1	PGD	DB04827	Urethane
1	PGD	DB00091	Cyclosporine
1	PGD	DB00316	Acetaminophen
1	PGD	DB00859	Penicillamine
1	PGD	DB14188	Isoeugenol
1	PGD	DB00313	Valproic acid
1	PGD	DB09543	Methyl salicylate
1	PGD	DB01174	Phenobarbital
1	PGD	DB00515	Cisplatin
1	PGD	DB00947	Fulvestrant
1	PGD	DB00755	Tretinoin
1	PGD	DB00982	Isotretinoin
1	PGD	DB00920	Ketotifen
1	PGD	DB00789	Gadopentetic acid
1	PGD	DB00853	Temozolomide
1	PGD	DB01593	Zinc
1	PGD	DB00851	Dacarbazine
1	PGD	DB11132	Silicon dioxide
1	PGD	DB00822	Disulfiram
1	PGD	DB02325	Isopropyl alcohol
1	PGD	DB14206	Cobalt chloride
1	PGD	DB01169	Arsenic trioxide
1	PGD	DB09241	Methylene blue
1	TXNRD1	DB00126	Ascorbic acid
1	TXNRD1	DB12965	Silver
1	TXNRD1	DB01181	Ifosfamide
1	TXNRD1	DB11091	Hydrogen peroxide
1	TXNRD1	DB00945	Acetylsalicylic acid
1	TXNRD1	DB00369	Cidofovir
1	TXNRD1	DB00995	Auranofin
1	TXNRD1	DB00151	Cysteine
1	TXNRD1	DB14206	Cobalt chloride
1	TXNRD1	DB14574	Cobalt
1	TXNRD1	DB03147	Flavin adenine dinucleotide
1	TXNRD1	DB04398	Lactic acid
1	TXNRD1	DB09526	Hydroquinone
1	TXNRD1	DB00675	Tamoxifen
1	TXNRD1	DB09121	Aurothioglucose
1	TXNRD1	DB00977	Ethinylestradiol
1	TXNRD1	DB09140	Oxygen
1	TXNRD1	DB00170	Menadione
1	TXNRD1	DB00201	Caffeine
1	TXNRD1	DB09130	Copper
1	TXNRD1	DB09131	Cupric Chloride
1	TXNRD1	DB00741	Hydrocortisone
1	TXNRD1	DB11496	2-mercaptobenzothiazole
1	TXNRD1	DB00720	Clodronic acid
1	TXNRD1	DB06778	Cupric sulfate
1	TXNRD1	DB14180	Nickel sulfate
1	TXNRD1	DB00515	Cisplatin
1	TXNRD1	DB11132	Silicon dioxide
1	TXNRD1	DB00544	Fluorouracil
1	TXNRD1	DB09061	Cannabidiol
1	TXNRD1	DB00091	Cyclosporine
1	TXNRD1	DB00586	Diclofenac
1	TXNRD1	DB02325	Isopropyl alcohol
1	TXNRD1	DB11672	Curcumin
1	TXNRD1	DB00136	Calcitriol
1	TXNRD1	DB00563	Methotrexate
1	TXNRD1	DB00898	Ethanol
1	TXNRD1	DB00970	Dactinomycin
1	TXNRD1	DB00564	Carbamazepine
1	TXNRD1	DB00559	Bosentan
1	TXNRD1	DB01169	Arsenic trioxide
1	TXNRD1	DB00301	Flucloxacillin
1	TXNRD1	DB03255	Phenol
1	TXNRD1	DB01097	Leflunomide
1	TXNRD1	DB01593	Zinc
1	TXNRD1	DB00947	Fulvestrant
1	TXNRD1	DB11135	Selenium
1	TXNRD1	DB00951	Isoniazid
1	TXNRD1	DB06151	Acetylcysteine
1	TXNRD1	DB11085	Resorcinol
1	TXNRD1	DB00974	Edetic acid
1	TXNRD1	DB01914	D-glucose
1	TXNRD1	DB00477	Chlorpromazine
1	TXNRD1	DB01039	Fenofibrate
1	TXNRD1	DB09321	Zinc oxide
1	TXNRD1	DB09543	Methyl salicylate
1	TXNRD1	DB00602	Ivermectin
1	TXNRD1	DB09086	Eugenol
1	TXNRD1	DB00316	Acetaminophen
1	TXNRD1	DB00822	Disulfiram
1	TXNRD1	DB00993	Azathioprine
1	TXNRD1	DB00313	Valproic acid
1	TXNRD1	DB14188	Isoeugenol
1	TXNRD1	DB00783	Estradiol
1	TXNRD1	DB01234	Dexamethasone
1	TXNRD1	DB13245	Thiram
1	UGT1A6	DB00788	Naproxen
1	UGT1A6	DB00997	Doxorubicin
1	UGT1A6	DB00783	Estradiol
1	UGT1A6	DB06778	Cupric sulfate
1	UGT1A6	DB04854	Febuxostat
1	UGT1A6	DB11155	Triclocarban
1	UGT1A6	DB11672	Curcumin
1	UGT1A6	DB00316	Acetaminophen
1	UGT1A6	DB14180	Nickel sulfate
1	UGT1A6	DB00563	Methotrexate
1	UGT1A6	DB00586	Diclofenac
1	UGT1A6	DB00712	Flurbiprofen
1	UGT1A6	DB01221	Ketamine
1	UGT1A6	DB06777	Chenodeoxycholic acid
1	UGT1A6	DB00295	Morphine
1	UGT1A6	DB01169	Arsenic trioxide
1	UGT1A6	DB00313	Valproic acid
1	UGT1A6	DB01174	Phenobarbital
1	UGT1A6	DB00252	Phenytoin
1	UGT1A6	DB11132	Silicon dioxide
1	UGT1A6	DB01045	Rifampicin
1	UGT1A6	DB00515	Cisplatin
1	UGT1A6	DB00904	Ondansetron
1	UGT1A6	DB01076	Atorvastatin
1	UGT1A6	DB08826	Deferiprone
1	UGT1A6	DB00945	Acetylsalicylic acid
1	UGT1A6	DB14206	Cobalt chloride
1	UGT1A6	DB09086	Eugenol
1	UGT1A6	DB00694	Daunorubicin
1	UGT1A6	DB01009	Ketoprofen
1	UGT1A6	DB01093	Dimethyl sulfoxide
1	UGT1A6	DB00091	Cyclosporine
1	UGT1A6	DB00437	Allopurinol
1	UGT1A6	DB00338	Omeprazole
1	UGT1A6	DB00734	Risperidone
1	UGT1A6	DB00822	Disulfiram
1	UGT1A6	DB14188	Isoeugenol
1	UGT1A6	DB09140	Oxygen
1	UGT1A6	DB00559	Bosentan
1	UGT1A6	DB00328	Indomethacin
2	CAV1	DB00641	Simvastatin
2	CAV1	DB00898	Ethanol
2	CAV1	DB00564	Carbamazepine
2	CAV1	DB01234	Dexamethasone
2	CAV1	DB04540	Cholesterol
2	CAV1	DB00537	Ciprofloxacin
2	CAV1	DB01169	Arsenic trioxide
2	CAV1	DB00277	Theophylline
2	CAV1	DB00435	Nitric Oxide
2	CAV1	DB00201	Caffeine
2	CAV1	DB00646	Nystatin
2	CAV1	DB00675	Tamoxifen
2	CAV1	DB00563	Methotrexate
2	CAV1	DB11132	Silicon dioxide
2	CAV1	DB14206	Cobalt chloride
2	CAV1	DB00554	Piroxicam
2	CAV1	DB08604	Triclosan
2	CAV1	DB06151	Acetylcysteine
2	CAV1	DB00624	Testosterone
2	CAV1	DB00316	Acetaminophen
2	CAV1	DB09536	Titanium dioxide
2	CAV1	DB03796	Palmitic Acid
2	CAV1	DB00834	Mifepristone
2	CAV1	DB01092	Ouabain
2	CAV1	DB00636	Clofibrate
2	CAV1	DB01914	D-glucose
2	CAV1	DB00783	Estradiol
2	CAV1	DB03843	Formaldehyde
2	CAV1	DB00313	Valproic acid
2	CAV1	DB04348	Taurocholic acid
2	CAV1	DB01262	Decitabine
2	CAV1	DB00970	Dactinomycin
2	CAV1	DB00755	Tretinoin
2	CAV1	DB00136	Calcitriol
2	CAV1	DB00396	Progesterone
2	CAV1	DB00746	Deferoxamine
2	CAV1	DB00325	Nitroprusside
2	CAV1	DB00544	Fluorouracil
2	CAV1	DB01039	Fenofibrate
2	CAV1	DB11091	Hydrogen peroxide
2	CAV1	DB00947	Fulvestrant
2	CAV1	DB06755	Beta carotene
2	CAV1	DB00091	Cyclosporine
2	CAV1	DB14123	Racementhol
2	CAV1	DB09140	Oxygen
2	CAV1	DB01132	Pioglitazone
2	CAV1	DB04743	Nimesulide
2	CAV1	DB00163	Vitamin E
2	CAV1	DB00515	Cisplatin
2	CAV1	DB00602	Ivermectin
2	CAV1	DB00997	Doxorubicin
2	COL17A1	DB00755	Tretinoin
2	COL17A1	DB00523	Alitretinoin
2	COL17A1	DB11217	Arbutin
2	COL17A1	DB00982	Isotretinoin
2	COL17A1	DB00783	Estradiol
2	COL17A1	DB00515	Cisplatin
2	COL17A1	DB01262	Decitabine
2	COL17A1	DB00853	Temozolomide
2	COL17A1	DB00898	Ethanol
2	COL17A1	DB11132	Silicon dioxide
2	COL17A1	DB00136	Calcitriol
2	DST	DB00898	Ethanol
2	DST	DB04224	Oleic Acid
2	DST	DB00313	Valproic acid
2	DST	DB00158	Folic acid
2	DST	DB01234	Dexamethasone
2	DST	DB01169	Arsenic trioxide
2	DST	DB00544	Fluorouracil
2	DST	DB00675	Tamoxifen
2	DST	DB00783	Estradiol
2	DST	DB01042	Melphalan
2	DST	DB09536	Titanium dioxide
2	DST	DB00316	Acetaminophen
2	DST	DB00755	Tretinoin
2	DST	DB00602	Ivermectin
2	DST	DB00396	Progesterone
2	DST	DB06778	Cupric sulfate
2	DST	DB00091	Cyclosporine
2	DST	DB09130	Copper
2	DST	DB11134	Cupric oxide
2	DST	DB03843	Formaldehyde
2	DST	DB11590	Thimerosal
2	DST	DB00328	Indomethacin
2	DST	DB09140	Oxygen
2	DST	DB00515	Cisplatin
2	DST	DB11132	Silicon dioxide
2	DST	DB03796	Palmitic Acid
2	DST	DB00947	Fulvestrant
2	IGFBP3	DB00566	Succimer
2	IGFBP3	DB04827	Urethane
2	IGFBP3	DB00586	Diclofenac
2	IGFBP3	DB00515	Cisplatin
2	IGFBP3	DB00531	Cyclophosphamide
2	IGFBP3	DB00523	Alitretinoin
2	IGFBP3	DB00367	Levonorgestrel
2	IGFBP3	DB01708	Prasterone
2	IGFBP3	DB00499	Flutamide
2	IGFBP3	DB01956	Taurine
2	IGFBP3	DB01169	Arsenic trioxide
2	IGFBP3	DB00563	Methotrexate
2	IGFBP3	DB04398	Lactic acid
2	IGFBP3	DB14206	Cobalt chloride
2	IGFBP3	DB00982	Isotretinoin
2	IGFBP3	DB00987	Cytarabine
2	IGFBP3	DB00977	Ethinylestradiol
2	IGFBP3	DB01045	Rifampicin
2	IGFBP3	DB00624	Testosterone
2	IGFBP3	DB08604	Triclosan
2	IGFBP3	DB01593	Zinc
2	IGFBP3	DB01262	Decitabine
2	IGFBP3	DB01204	Mitoxantrone
2	IGFBP3	DB00415	Ampicillin
2	IGFBP3	DB09130	Copper
2	IGFBP3	DB11134	Cupric oxide
2	IGFBP3	DB11239	Aluminum sulfate
2	IGFBP3	DB00328	Indomethacin
2	IGFBP3	DB00313	Valproic acid
2	IGFBP3	DB01592	Iron
2	IGFBP3	DB00197	Troglitazone
2	IGFBP3	DB00091	Cyclosporine
2	IGFBP3	DB00482	Celecoxib
2	IGFBP3	DB11135	Selenium
2	IGFBP3	DB11145	Oxyquinoline
2	IGFBP3	DB01174	Phenobarbital
2	IGFBP3	DB00834	Mifepristone
2	IGFBP3	DB00997	Doxorubicin
2	IGFBP3	DB00898	Ethanol
2	IGFBP3	DB00316	Acetaminophen
2	IGFBP3	DB04221	Didecyldimethylammonium
2	IGFBP3	DB00993	Azathioprine
2	IGFBP3	DB00877	Sirolimus
2	IGFBP3	DB09140	Oxygen
2	IGFBP3	DB00396	Progesterone
2	IGFBP3	DB01097	Leflunomide
2	IGFBP3	DB01030	Topotecan
2	IGFBP3	DB00947	Fulvestrant
2	IGFBP3	DB00853	Temozolomide
2	IGFBP3	DB00783	Estradiol
2	IGFBP3	DB00544	Fluorouracil
2	IGFBP3	DB00136	Calcitriol
2	IGFBP3	DB01277	Mecasermin
2	IGFBP3	DB00564	Carbamazepine
2	IGFBP3	DB11132	Silicon dioxide
2	IGFBP3	DB00755	Tretinoin
2	IGFBP3	DB01234	Dexamethasone
2	IGFBP3	DB01041	Thalidomide
2	IGFBP3	DB11672	Curcumin
2	IGFBP3	DB00675	Tamoxifen
2	IGFBP3	DB00603	Medroxyprogesterone acetate
2	IGFBP3	DB09526	Hydroquinone
2	KRT14	DB00783	Estradiol
2	KRT14	DB11132	Silicon dioxide
2	KRT14	DB14487	Zinc acetate
2	KRT14	DB00602	Ivermectin
2	KRT14	DB00523	Alitretinoin
2	KRT14	DB01169	Arsenic trioxide
2	KRT14	DB00982	Isotretinoin
2	KRT14	DB00197	Troglitazone
2	KRT14	DB01577	Metamfetamine
2	KRT14	DB00755	Tretinoin
2	KRT14	DB00158	Folic acid
2	KRT14	DB01593	Zinc
2	KRT17	DB00396	Progesterone
2	KRT17	DB01097	Leflunomide
2	KRT17	DB00982	Isotretinoin
2	KRT17	DB00675	Tamoxifen
2	KRT17	DB00262	Carmustine
2	KRT17	DB06778	Cupric sulfate
2	KRT17	DB00755	Tretinoin
2	KRT17	DB04827	Urethane
2	KRT17	DB03843	Formaldehyde
2	KRT17	DB00313	Valproic acid
2	KRT17	DB00523	Alitretinoin
2	KRT17	DB08604	Triclosan
2	KRT17	DB11132	Silicon dioxide
2	KRT17	DB00255	Diethylstilbestrol
2	KRT17	DB00544	Fluorouracil
2	KRT17	DB00641	Simvastatin
2	KRT17	DB11135	Selenium
2	KRT17	DB04398	Lactic acid
2	KRT17	DB00091	Cyclosporine
2	KRT17	DB00515	Cisplatin
2	KRT17	DB01275	Hydralazine
2	KRT17	DB01118	Amiodarone
2	KRT17	DB00136	Calcitriol
2	KRT17	DB00783	Estradiol
2	KRT17	DB14180	Nickel sulfate
2	KRT5	DB00898	Ethanol
2	KRT5	DB00783	Estradiol
2	KRT5	DB00544	Fluorouracil
2	KRT5	DB00977	Ethinylestradiol
2	KRT5	DB01262	Decitabine
2	KRT5	DB00602	Ivermectin
2	KRT5	DB14487	Zinc acetate
2	KRT5	DB01593	Zinc
2	KRT5	DB00136	Calcitriol
2	KRT5	DB00313	Valproic acid
2	KRT5	DB00091	Cyclosporine
2	KRT5	DB00197	Troglitazone
2	KRT5	DB00755	Tretinoin
2	KRT5	DB00982	Isotretinoin
2	KRT5	DB00316	Acetaminophen
2	KRT5	DB00523	Alitretinoin
2	LAMA3	DB00515	Cisplatin
2	LAMA3	DB01169	Arsenic trioxide
2	LAMA3	DB09140	Oxygen
2	LAMA3	DB00834	Mifepristone
2	LAMA3	DB01234	Dexamethasone
2	LAMA3	DB09130	Copper
2	LAMA3	DB00136	Calcitriol
2	LAMA3	DB00313	Valproic acid
2	LAMA3	DB00091	Cyclosporine
2	LAMA3	DB00947	Fulvestrant
2	LAMA3	DB00396	Progesterone
2	LAMA3	DB08888	Ocriplasmin
2	LAMA3	DB03843	Formaldehyde
2	LAMA3	DB00783	Estradiol
2	LAMA3	DB00718	Adefovir dipivoxil
2	LAMA3	DB00523	Alitretinoin
2	LAMA3	DB00982	Isotretinoin
2	LAMA3	DB00369	Cidofovir
2	LAMA3	DB01050	Ibuprofen
2	LAMA3	DB11132	Silicon dioxide
2	LAMA3	DB01181	Ifosfamide
2	LAMA3	DB00755	Tretinoin
2	LAMA3	DB00720	Clodronic acid
2	LAMC2	DB14206	Cobalt chloride
2	LAMC2	DB00515	Cisplatin
2	LAMC2	DB00531	Cyclophosphamide
2	LAMC2	DB09140	Oxygen
2	LAMC2	DB00313	Valproic acid
2	LAMC2	DB00396	Progesterone
2	LAMC2	DB00947	Fulvestrant
2	LAMC2	DB14180	Nickel sulfate
2	LAMC2	DB00091	Cyclosporine
2	LAMC2	DB01234	Dexamethasone
2	LAMC2	DB00755	Tretinoin
2	LAMC2	DB00778	Roxithromycin
2	LAMC2	DB00783	Estradiol
2	LAMC2	DB01169	Arsenic trioxide
2	LAMC2	DB00970	Dactinomycin
2	LAMC2	DB00602	Ivermectin
2	LAMC2	DB08888	Ocriplasmin
2	LAMC2	DB11091	Hydrogen peroxide
2	LAMC2	DB00328	Indomethacin
2	LAMC2	DB00834	Mifepristone
2	LAMC2	DB09130	Copper
2	LAMC2	DB04398	Lactic acid
2	LAMC2	DB03843	Formaldehyde
2	LAMC2	DB11132	Silicon dioxide
2	S100A2	DB00768	Olopatadine
2	S100A2	DB14007	Pentetic acid
2	S100A2	DB06778	Cupric sulfate
2	S100A2	DB00783	Estradiol
2	S100A2	DB00091	Cyclosporine
2	S100A2	DB00316	Acetaminophen
2	S100A2	DB00544	Fluorouracil
2	S100A2	DB01169	Arsenic trioxide
2	S100A2	DB14487	Zinc acetate
2	S100A2	DB09130	Copper
2	S100A2	DB01262	Decitabine
2	S100A2	DB00126	Ascorbic acid
2	S100A2	DB00396	Progesterone
2	S100A2	DB00136	Calcitriol
2	S100A2	DB14548	Zinc sulfate, unspecified form
2	S100A2	DB03843	Formaldehyde
2	S100A2	DB01593	Zinc
2	S100A2	DB00974	Edetic acid
2	S100A2	DB00313	Valproic acid
2	S100A2	DB14533	Zinc chloride
2	SERPINB5	DB00515	Cisplatin
2	SERPINB5	DB01262	Decitabine
2	SERPINB5	DB00313	Valproic acid
2	SERPINB5	DB09140	Oxygen
2	SERPINB5	DB00947	Fulvestrant
2	SERPINB5	DB00136	Calcitriol
2	SERPINB5	DB00369	Cidofovir
2	SERPINB5	DB11672	Curcumin
2	SERPINB5	DB00563	Methotrexate
2	SERPINB5	DB00783	Estradiol
2	SERPINB5	DB00945	Acetylsalicylic acid
2	SERPINB5	DB00170	Menadione
2	SERPINB5	DB00590	Doxazosin
2	SERPINB5	DB03843	Formaldehyde
2	SERPINB5	DB00396	Progesterone
2	SERPINB5	DB01169	Arsenic trioxide
2	SERPINB5	DB03619	Deoxycholic acid
2	SERPINB5	DB09130	Copper
2	SERPINB5	DB00544	Fluorouracil
2	SERPINB5	DB11091	Hydrogen peroxide
2	SERPINB5	DB00718	Adefovir dipivoxil
2	TIMP3	DB00396	Progesterone
2	TIMP3	DB00783	Estradiol
2	TIMP3	DB01296	Glucosamine
2	TIMP3	DB00602	Ivermectin
2	TIMP3	DB00158	Folic acid
2	TIMP3	DB00877	Sirolimus
2	TIMP3	DB01234	Dexamethasone
2	TIMP3	DB06778	Cupric sulfate
2	TIMP3	DB00136	Calcitriol
2	TIMP3	DB04398	Lactic acid
2	TIMP3	DB00997	Doxorubicin
2	TIMP3	DB00563	Methotrexate
2	TIMP3	DB01262	Decitabine
2	TIMP3	DB00987	Cytarabine
2	TIMP3	DB00322	Floxuridine
2	TIMP3	DB00566	Succimer
2	TIMP3	DB08604	Triclosan
2	TIMP3	DB14180	Nickel sulfate
2	TIMP3	DB00313	Valproic acid
2	TIMP3	DB06774	Capsaicin
2	TIMP3	DB12965	Silver
2	TIMP3	DB00328	Indomethacin
2	TIMP3	DB00603	Medroxyprogesterone acetate
2	TIMP3	DB00686	Pentosan polysulfate
2	TIMP3	DB00755	Tretinoin
2	TIMP3	DB09140	Oxygen
2	TIMP3	DB00316	Acetaminophen
2	TIMP3	DB11132	Silicon dioxide
2	TIMP3	DB00605	Sulindac
2	TIMP3	DB00982	Isotretinoin
2	TIMP3	DB01064	Isoprenaline
2	TIMP3	DB04540	Cholesterol
2	TIMP3	DB11136	Chromium
2	TIMP3	DB00544	Fluorouracil
2	TIMP3	DB01169	Arsenic trioxide
2	TIMP3	DB00091	Cyclosporine
2	TIMP3	DB11135	Selenium
2	TIMP3	DB00898	Ethanol
2	TIMP3	DB01097	Leflunomide
3	EIF4A2	DB00554	Piroxicam
3	EIF4A2	DB00602	Ivermectin
3	EIF4A2	DB00313	Valproic acid
3	EIF4A2	DB09322	Zinc sulfate
3	EIF4A2	DB00755	Tretinoin
3	EIF4A2	DB06778	Cupric sulfate
3	EIF4A2	DB00262	Carmustine
3	EIF4A2	DB00091	Cyclosporine
3	EIF4A2	DB11091	Hydrogen peroxide
3	EIF4A2	DB00564	Carbamazepine
3	EIF4A2	DB03843	Formaldehyde
3	EIF4A2	DB14206	Cobalt chloride
3	EIF4A2	DB00853	Temozolomide
3	EIF4A2	DB00586	Diclofenac
3	EIF4A2	DB04398	Lactic acid
3	EIF4A2	DB00997	Doxorubicin
3	GNL2	DB06778	Cupric sulfate
3	GNL2	DB00783	Estradiol
3	GNL2	DB00313	Valproic acid
3	GNL2	DB11091	Hydrogen peroxide
3	GNL2	DB00091	Cyclosporine
3	GNL2	DB14206	Cobalt chloride
3	GNL2	DB00755	Tretinoin
3	GNL2	DB00396	Progesterone
3	GNL2	DB11217	Arbutin
3	RPL22	DB01169	Arsenic trioxide
3	RPL22	DB00158	Folic acid
3	RPL22	DB01262	Decitabine
3	RPL22	DB00602	Ivermectin
3	RPL22	DB00316	Acetaminophen
3	RPL22	DB00313	Valproic acid
3	RPL35A	DB00997	Doxorubicin
3	RPL35A	DB14206	Cobalt chloride
3	RPL35A	DB00563	Methotrexate
3	RPL35A	DB01586	Ursodeoxycholic acid
3	RPL35A	DB03843	Formaldehyde
3	RPL35A	DB00602	Ivermectin
3	RPL35A	DB00783	Estradiol
3	RPL35A	DB00755	Tretinoin
3	RPL35A	DB00853	Temozolomide
3	RPS8	DB00328	Indomethacin
3	RPS8	DB01234	Dexamethasone
3	RPS8	DB00602	Ivermectin
3	RPS8	DB11638	Artenimol
4	CALR	DB11091	Hydrogen peroxide
4	CALR	DB00563	Methotrexate
4	CALR	DB00363	Clozapine
4	CALR	DB04827	Urethane
4	CALR	DB14481	Calcium phosphate dihydrate
4	CALR	DB00798	Gentamicin
4	CALR	DB11348	Calcium Phosphate
4	CALR	DB11135	Selenium
4	CALR	DB00031	Tenecteplase
4	CALR	DB00008	Peginterferon alfa-2a
4	CALR	DB00608	Chloroquine
4	CALR	DB14206	Cobalt chloride
4	CALR	DB00313	Valproic acid
4	CALR	DB00602	Ivermectin
4	CALR	DB00783	Estradiol
4	CALR	DB01065	Melatonin
4	CALR	DB05260	Gallium nitrate
4	CALR	DB11134	Cupric oxide
4	CALR	DB00947	Fulvestrant
4	CALR	DB13998	Lonoctocog alfa
4	CALR	DB00396	Progesterone
4	CALR	DB00675	Tamoxifen
4	CALR	DB00415	Ampicillin
4	CALR	DB11136	Chromium
4	CALR	DB00624	Testosterone
4	CALR	DB00997	Doxorubicin
4	CALR	DB00025	Antihemophilic factor, human recombinant
4	CALR	DB13999	Moroctocog alfa
4	CALR	DB01592	Iron
4	CALR	DB00515	Cisplatin
4	CALR	DB11093	Calcium citrate
4	CALR	DB09536	Titanium dioxide
4	CALR	DB06778	Cupric sulfate
4	CALR	DB00091	Cyclosporine
4	CALR	DB09130	Copper
4	CALR	DB01169	Arsenic trioxide
4	FARSA	DB04827	Urethane
4	FARSA	DB00997	Doxorubicin
4	FARSA	DB00783	Estradiol
4	FARSA	DB00313	Valproic acid
4	FARSA	DB00328	Indomethacin
4	FARSA	DB14206	Cobalt chloride
4	FARSA	DB00515	Cisplatin
4	FARSA	DB00091	Cyclosporine
4	FARSA	DB11135	Selenium
4	FARSA	DB00120	Phenylalanine
4	FARSA	DB00602	Ivermectin
4	FARSA	DB01234	Dexamethasone
4	FARSA	DB00201	Caffeine
4	FARSA	DB06778	Cupric sulfate
4	FARSA	DB00363	Clozapine
4	HSPA1A	DB11590	Thimerosal
4	HSPA1A	DB00170	Menadione
4	HSPA1A	DB06819	Phenylbutyric acid
4	HSPA1A	DB01050	Ibuprofen
4	HSPA1A	DB09140	Oxygen
4	HSPA1A	DB11145	Oxyquinoline
4	HSPA1A	DB00945	Acetylsalicylic acid
4	HSPA1A	DB09061	Cannabidiol
4	HSPA1A	DB09501	Ferric ammonium citrate
4	HSPA1A	DB01174	Phenobarbital
4	HSPA1A	DB07776	Flavone
4	HSPA1A	DB09130	Copper
4	HSPA1A	DB00316	Acetaminophen
4	HSPA1A	DB00859	Penicillamine
4	HSPA1A	DB14180	Nickel sulfate
4	HSPA1A	DB01104	Sertraline
4	HSPA1A	DB11085	Resorcinol
4	HSPA1A	DB11672	Curcumin
4	HSPA1A	DB11082	Coal tar
4	HSPA1A	DB11134	Cupric oxide
4	HSPA1A	DB00554	Piroxicam
4	HSPA1A	DB00977	Ethinylestradiol
4	HSPA1A	DB14533	Zinc chloride
4	HSPA1A	DB00091	Cyclosporine
4	HSPA1A	DB00197	Troglitazone
4	HSPA1A	DB00746	Deferoxamine
4	HSPA1A	DB11080	Silver nitrate
4	HSPA1A	DB11091	Hydrogen peroxide
4	HSPA1A	DB00515	Cisplatin
4	HSPA1A	DB00126	Ascorbic acid
4	HSPA1A	DB14574	Cobalt
4	HSPA1A	DB01593	Zinc
4	HSPA1A	DB00564	Carbamazepine
4	HSPA1A	DB01234	Dexamethasone
4	HSPA1A	DB01097	Leflunomide
4	HSPA1A	DB09321	Zinc oxide
4	HSPA1A	DB09131	Cupric Chloride
4	HSPA1A	DB06151	Acetylcysteine
4	HSPA1A	DB00853	Temozolomide
4	HSPA1A	DB09322	Zinc sulfate
4	HSPA1A	DB00783	Estradiol
4	HSPA1A	DB03843	Formaldehyde
4	HSPA1A	DB04398	Lactic acid
4	HSPA1A	DB14206	Cobalt chloride
4	HSPA1A	DB00531	Cyclophosphamide
4	HSPA1A	DB11135	Selenium
4	HSPA1A	DB01169	Arsenic trioxide
4	HSPA1A	DB11132	Silicon dioxide
4	HSPA1A	DB00328	Indomethacin
4	HSPA1A	DB12965	Silver
4	HSPA1A	DB00357	Aminoglutethimide
4	HSPA1A	DB06778	Cupric sulfate
4	HSPA1A	DB04827	Urethane
4	HSPA1A	DB14197	Methylchloroisothiazolinone
4	HSPA1A	DB00313	Valproic acid
4	HSPA1A	DB01065	Melatonin
4	HSPA1A	DB00822	Disulfiram
4	HSPA1B	DB00091	Cyclosporine
4	HSPA1B	DB00718	Adefovir dipivoxil
4	HSPA1B	DB01104	Sertraline
4	HSPA1B	DB00544	Fluorouracil
4	HSPA1B	DB14212	Methylparaben
4	HSPA1B	DB11085	Resorcinol
4	HSPA1B	DB04827	Urethane
4	HSPA1B	DB00898	Ethanol
4	HSPA1B	DB00531	Cyclophosphamide
4	HSPA1B	DB00396	Progesterone
4	HSPA1B	DB00822	Disulfiram
4	HSPA1B	DB01181	Ifosfamide
4	HSPA1B	DB09061	Cannabidiol
4	HSPA1B	DB00170	Menadione
4	HSPA1B	DB01169	Arsenic trioxide
4	HSPA1B	DB00877	Sirolimus
4	HSPA1B	DB09140	Oxygen
4	HSPA1B	DB00316	Acetaminophen
4	HSPA1B	DB09131	Cupric Chloride
4	HSPA1B	DB14206	Cobalt chloride
4	HSPA1B	DB06151	Acetylcysteine
4	HSPA1B	DB00554	Piroxicam
4	HSPA1B	DB09130	Copper
4	HSPA1B	DB09322	Zinc sulfate
4	HSPA1B	DB00608	Chloroquine
4	HSPA1B	DB00515	Cisplatin
4	HSPA1B	DB00313	Valproic acid
4	HSPA1B	DB00563	Methotrexate
4	HSPA1B	DB11091	Hydrogen peroxide
4	HSPA1B	DB11590	Thimerosal
4	HSPA1B	DB01097	Leflunomide
4	HSPA1B	DB00947	Fulvestrant
4	HSPA1B	DB00783	Estradiol
4	HSPA1B	DB01593	Zinc
4	HSPA1B	DB00853	Temozolomide
4	HSPA1B	DB03843	Formaldehyde
4	HSPA1B	DB00369	Cidofovir
4	HSPA1B	DB12965	Silver
4	HSPA1B	DB00602	Ivermectin
4	MAN2B1	DB00602	Ivermectin
4	MAN2B1	DB00997	Doxorubicin
4	MAN2B1	DB00515	Cisplatin
4	MAN2B1	DB11135	Selenium
4	MAN2B1	DB00313	Valproic acid
4	MAN2B1	DB11091	Hydrogen peroxide
4	MAN2B1	DB14206	Cobalt chloride
4	RAD23A	DB00091	Cyclosporine
4	RAD23A	DB11135	Selenium
4	RAD23A	DB00515	Cisplatin
4	RAD23A	DB11134	Cupric oxide
4	RAD23A	DB00602	Ivermectin
4	RAD23A	DB11590	Thimerosal
4	RAD23A	DB00197	Troglitazone
4	RAD23A	DB00853	Temozolomide
4	RAD23A	DB00262	Carmustine
4	RAD23A	DB06778	Cupric sulfate
4	RAD23A	DB01169	Arsenic trioxide
4	RAD23A	DB00987	Cytarabine
4	RAD23A	DB04398	Lactic acid
5	MMP13	DB00254	Doxycycline
5	MMP13	DB01190	Clindamycin
5	MMP13	DB01169	Arsenic trioxide
5	MMP13	DB00537	Ciprofloxacin
5	MMP13	DB00779	Nalidixic acid
5	MMP13	DB00446	Chloramphenicol
5	MMP13	DB00608	Chloroquine
5	MMP13	DB00126	Ascorbic acid
5	MMP13	DB00313	Valproic acid
5	MMP13	DB00136	Calcitriol
5	MMP13	DB00759	Tetracycline
5	MMP13	DB01234	Dexamethasone
5	MMP13	DB11135	Selenium
5	MMP13	DB09140	Oxygen
5	MMP13	DB01059	Norfloxacin
5	MMP13	DB00641	Simvastatin
5	MMP13	DB06151	Acetylcysteine
5	MMP13	DB01296	Glucosamine
5	MMP13	DB01092	Ouabain
5	MMP13	DB09130	Copper
5	MMP13	DB09321	Zinc oxide
5	MMP13	DB01165	Ofloxacin
5	MMP13	DB04115	Berberine
5	MMP13	DB00982	Isotretinoin
5	MMP13	DB11672	Curcumin
5	MMP13	DB01017	Minocycline
5	MMP13	DB01262	Decitabine
5	MMP13	DB00783	Estradiol
5	PLAU	DB08818	Hyaluronic acid
5	PLAU	DB00531	Cyclophosphamide
5	PLAU	DB01109	Heparin
5	PLAU	DB00396	Progesterone
5	PLAU	DB06778	Cupric sulfate
5	PLAU	DB00013	Urokinase
5	PLAU	DB00328	Indomethacin
5	PLAU	DB06774	Capsaicin
5	PLAU	DB00305	Mitomycin
5	PLAU	DB00720	Clodronic acid
5	PLAU	DB14206	Cobalt chloride
5	PLAU	DB11132	Silicon dioxide
5	PLAU	DB00566	Succimer
5	PLAU	DB09130	Copper
5	PLAU	DB00741	Hydrocortisone
5	PLAU	DB00099	Filgrastim
5	PLAU	DB00898	Ethanol
5	PLAU	DB09260	Parnaparin
5	PLAU	DB00158	Folic acid
5	PLAU	DB00570	Vinblastine
5	PLAU	DB00877	Sirolimus
5	PLAU	DB14180	Nickel sulfate
5	PLAU	DB06151	Acetylcysteine
5	PLAU	DB00755	Tretinoin
5	PLAU	DB00262	Carmustine
5	PLAU	DB00482	Celecoxib
5	PLAU	DB01097	Leflunomide
5	PLAU	DB01225	Enoxaparin
5	PLAU	DB00853	Temozolomide
5	PLAU	DB01593	Zinc
5	PLAU	DB01050	Ibuprofen
5	PLAU	DB00997	Doxorubicin
5	PLAU	DB06779	Dalteparin
5	PLAU	DB09140	Oxygen
5	PLAU	DB00603	Medroxyprogesterone acetate
5	PLAU	DB00675	Tamoxifen
5	PLAU	DB11672	Curcumin
5	PLAU	DB04398	Lactic acid
5	PLAU	DB00515	Cisplatin
5	PLAU	DB00197	Troglitazone
5	PLAU	DB01234	Dexamethasone
5	PLAU	DB01914	D-glucose
5	PLAU	DB01169	Arsenic trioxide
5	PLAU	DB14086	Cianidanol
5	PLAU	DB00630	Alendronic acid
5	PLAU	DB00928	Azacitidine
5	PLAU	DB00772	Malathion
5	PLAU	DB00746	Deferoxamine
5	PLAU	DB00783	Estradiol
5	PLAU	DB01262	Decitabine
5	PLAU	DB00290	Bleomycin
5	PLAU	DB08604	Triclosan
5	PLAU	DB00970	Dactinomycin
5	PLAU	DB01113	Papaverine
5	PLAU	DB00851	Dacarbazine
5	PLAU	DB00661	Verapamil
5	PLAU	DB13971	Vanadium
5	PLAU	DB00544	Fluorouracil
5	PLAU	DB00773	Etoposide
5	PLAU	DB00313	Valproic acid
5	PLAU	DB00399	Zoledronic acid
5	PLAU	DB00563	Methotrexate
5	PLAU	DB11151	Sodium hydroxide
5	PLAU	DB00594	Amiloride
5	PLAU	DB00407	Ardeparin
5	PLAU	DB00136	Calcitriol
5	PLAU	DB00564	Carbamazepine
6	RPL12	DB00316	Acetaminophen
6	RPL12	DB00602	Ivermectin
6	RPL12	DB00997	Doxorubicin
6	RPL12	DB00853	Temozolomide
6	RPL12	DB00515	Cisplatin
6	RPL14	DB01169	Arsenic trioxide
6	RPL14	DB00602	Ivermectin
6	RPL14	DB11135	Selenium
6	RPL14	DB00091	Cyclosporine
6	RPL14	DB11091	Hydrogen peroxide
6	RPL14	DB00316	Acetaminophen
6	RPL14	DB11638	Artenimol
6	RPL14	DB00313	Valproic acid
6	RPL14	DB04398	Lactic acid
6	RPL14	DB00755	Tretinoin
6	RPL17	DB01275	Hydralazine
6	RPL17	DB14086	Cianidanol
6	RPL17	DB06778	Cupric sulfate
6	RPL17	DB00602	Ivermectin
6	RPL17	DB00328	Indomethacin
6	RPL17	DB03843	Formaldehyde
6	RPL17	DB00997	Doxorubicin
6	RPL17	DB01169	Arsenic trioxide
6	RPL17	DB00201	Caffeine
6	RPL17	DB00947	Fulvestrant
6	RPL17	DB01234	Dexamethasone
6	RPL17	DB00313	Valproic acid
6	RPL26	DB00313	Valproic acid
6	RPL26	DB01169	Arsenic trioxide
6	RPL26	DB00853	Temozolomide
6	RPL26	DB00602	Ivermectin
6	RPL26	DB00563	Methotrexate
6	RPL26	DB01275	Hydralazine
6	RPL28	DB00316	Acetaminophen
6	RPL28	DB00602	Ivermectin
6	RPL28	DB00997	Doxorubicin
6	RPL28	DB00252	Phenytoin
6	RPL28	DB00313	Valproic acid
6	RPL28	DB00564	Carbamazepine
6	RPL28	DB04398	Lactic acid
6	RPS13	DB01586	Ursodeoxycholic acid
6	RPS13	DB11638	Artenimol
6	RPS13	DB00602	Ivermectin
6	RPS13	DB00783	Estradiol
6	RPS13	DB01593	Zinc
6	RPS13	DB00755	Tretinoin
6	RPS13	DB00313	Valproic acid
6	RPS28	DB01586	Ursodeoxycholic acid
6	RPS28	DB00602	Ivermectin
6	RPS28	DB00997	Doxorubicin
6	RPS28	DB00544	Fluorouracil
6	RPS28	DB11638	Artenimol
6	RPS28	DB11091	Hydrogen peroxide
6	RPS28	DB04398	Lactic acid
6	RPS28	DB00201	Caffeine
6	RPS5	DB00755	Tretinoin
6	RPS5	DB11638	Artenimol
6	RPS5	DB00602	Ivermectin
6	RPS5	DB11134	Cupric oxide
6	RPS5	DB00515	Cisplatin
6	RPS5	DB00158	Folic acid
6	RPSA	DB00603	Medroxyprogesterone acetate
6	RPSA	DB00694	Daunorubicin
6	RPSA	DB00755	Tretinoin
6	RPSA	DB00988	Dopamine
6	RPSA	DB11132	Silicon dioxide
6	RPSA	DB00252	Phenytoin
6	RPSA	DB00997	Doxorubicin
6	RPSA	DB00907	Cocaine
6	RPSA	DB00928	Azacitidine
6	RPSA	DB01914	D-glucose
6	RPSA	DB00515	Cisplatin
6	RPSA	DB01169	Arsenic trioxide
6	RPSA	DB00602	Ivermectin
6	RPSA	DB00783	Estradiol
6	RPSA	DB01204	Mitoxantrone
6	RPSA	DB00328	Indomethacin
6	RPSA	DB01262	Decitabine
6	RPSA	DB01234	Dexamethasone
6	RPSA	DB11134	Cupric oxide
6	RPSA	DB09130	Copper
6	TPT1	DB00544	Fluorouracil
6	TPT1	DB11348	Calcium Phosphate
6	TPT1	DB00997	Doxorubicin
6	TPT1	DB00755	Tretinoin
6	TPT1	DB14481	Calcium phosphate dihydrate
6	TPT1	DB11093	Calcium citrate
6	TPT1	DB04398	Lactic acid
6	TPT1	DB01169	Arsenic trioxide
6	TPT1	DB01262	Decitabine
6	TPT1	DB01092	Ouabain
6	TPT1	DB00357	Aminoglutethimide
6	TPT1	DB00773	Etoposide
6	TPT1	DB00602	Ivermectin
6	TPT1	DB00783	Estradiol
6	TPT1	DB11091	Hydrogen peroxide
7	ANO1	DB00313	Valproic acid
7	ANO1	DB00977	Ethinylestradiol
7	ANO1	DB02266	Flufenamic acid
7	ANO1	DB00158	Folic acid
7	ANO1	DB11132	Silicon dioxide
7	ANO1	DB00393	Nimodipine
7	ANO1	DB00997	Doxorubicin
7	ANO1	DB00091	Cyclosporine
7	ANO1	DB04941	Crofelemer
7	ANO1	DB00472	Fluoxetine
7	ANO1	DB00783	Estradiol
7	ANO1	DB00255	Diethylstilbestrol
7	ANO1	DB08604	Triclosan
7	ANO1	DB06778	Cupric sulfate
7	ANO1	DB00947	Fulvestrant
7	ANO1	DB00755	Tretinoin
7	CCND1	DB00002	Cetuximab
7	CCND1	DB00603	Medroxyprogesterone acetate
7	CCND1	DB01041	Thalidomide
7	CCND1	DB00903	Etacrynic acid
7	CCND1	DB00146	Calcifediol
7	CCND1	DB01593	Zinc
7	CCND1	DB00151	Cysteine
7	CCND1	DB00877	Sirolimus
7	CCND1	DB09526	Hydroquinone
7	CCND1	DB00316	Acetaminophen
7	CCND1	DB06755	Beta carotene
7	CCND1	DB00328	Indomethacin
7	CCND1	DB14086	Cianidanol
7	CCND1	DB00605	Sulindac
7	CCND1	DB06774	Capsaicin
7	CCND1	DB00982	Isotretinoin
7	CCND1	DB11135	Selenium
7	CCND1	DB00882	Clomifene
7	CCND1	DB01396	Digitoxin
7	CCND1	DB00811	Ribavirin
7	CCND1	DB01097	Leflunomide
7	CCND1	DB00331	Metformin
7	CCND1	DB00818	Propofol
7	CCND1	DB00158	Folic acid
7	CCND1	DB00641	Simvastatin
7	CCND1	DB14177	Propylparaben
7	CCND1	DB00898	Ethanol
7	CCND1	DB01065	Melatonin
7	CCND1	DB00613	Amodiaquine
7	CCND1	DB01586	Ursodeoxycholic acid
7	CCND1	DB00313	Valproic acid
7	CCND1	DB00746	Deferoxamine
7	CCND1	DB00137	Lutein
7	CCND1	DB00622	Nicardipine
7	CCND1	DB04115	Berberine
7	CCND1	DB00853	Temozolomide
7	CCND1	DB01914	D-glucose
7	CCND1	DB00091	Cyclosporine
7	CCND1	DB00624	Testosterone
7	CCND1	DB06778	Cupric sulfate
7	CCND1	DB11231	Lycopene
7	CCND1	DB04348	Taurocholic acid
7	CCND1	DB01083	Orlistat
7	CCND1	DB00130	L-Glutamine
7	CCND1	DB01132	Pioglitazone
7	CCND1	DB00381	Amlodipine
7	CCND1	DB09130	Copper
7	CCND1	DB01234	Dexamethasone
7	CCND1	DB11730	Ribociclib
7	CCND1	DB00834	Mifepristone
7	CCND1	DB00675	Tamoxifen
7	CCND1	DB00188	Bortezomib
7	CCND1	DB00679	Thioridazine
7	CCND1	DB00631	Clofarabine
7	CCND1	DB00255	Diethylstilbestrol
7	CCND1	DB09536	Titanium dioxide
7	CCND1	DB14212	Methylparaben
7	CCND1	DB11590	Thimerosal
7	CCND1	DB00997	Doxorubicin
7	CCND1	DB03843	Formaldehyde
7	CCND1	DB00945	Acetylsalicylic acid
7	CCND1	DB00515	Cisplatin
7	CCND1	DB01259	Lapatinib
7	CCND1	DB00928	Azacitidine
7	CCND1	DB00136	Calcitriol
7	CCND1	DB00262	Carmustine
7	CCND1	DB09140	Oxygen
7	CCND1	DB01169	Arsenic trioxide
7	CCND1	DB14206	Cobalt chloride
7	CCND1	DB00163	Vitamin E
7	CCND1	DB00709	Lamivudine
7	CCND1	DB12480	Betulinic Acid
7	CCND1	DB14123	Racementhol
7	CCND1	DB11718	Encorafenib
7	CCND1	DB00668	Epinephrine
7	CCND1	DB00206	Reserpine
7	CCND1	DB00143	Glutathione
7	CCND1	DB00277	Theophylline
7	CCND1	DB01119	Diazoxide
7	CCND1	DB00396	Progesterone
7	CCND1	DB11672	Curcumin
7	CCND1	DB00126	Ascorbic acid
7	CCND1	DB08604	Triclosan
7	CCND1	DB00783	Estradiol
7	CCND1	DB00755	Tretinoin
7	CCND1	DB09325	Sodium fluoride
7	CCND1	DB00197	Troglitazone
7	CCND1	DB01043	Memantine
7	CCND1	DB00495	Zidovudine
7	CCND1	DB00812	Phenylbutazone
7	CCND1	DB11091	Hydrogen peroxide
7	CCND1	DB01005	Hydroxyurea
7	CCND1	DB14084	Butylparaben
7	CCND1	DB01006	Letrozole
7	CCND1	DB00788	Naproxen
7	CCND1	DB11132	Silicon dioxide
7	CCND1	DB09061	Cannabidiol
7	CCND1	DB00279	Liothyronine
7	CCND1	DB01357	Mestranol
7	CCND1	DB01073	Fludarabine
7	CCND1	DB12965	Silver
7	CCND1	DB05381	Histamine
7	CCND1	DB01032	Probenecid
7	CCND1	DB01115	Nifedipine
7	CCND1	DB06151	Acetylcysteine
7	CCND1	DB00586	Diclofenac
7	CCND1	DB00947	Fulvestrant
7	CCND1	DB00563	Methotrexate
7	CCND1	DB04827	Urethane
7	CCND1	DB00170	Menadione
7	CCND1	DB00554	Piroxicam
7	CCND1	DB01262	Decitabine
7	CCND1	DB00544	Fluorouracil
7	CCND1	DB01092	Ouabain
7	CCND1	DB01050	Ibuprofen
7	CCND1	DB00252	Phenytoin
7	CCND1	DB00472	Fluoxetine
7	CCND1	DB01039	Fenofibrate
7	CCND1	DB12001	Abemaciclib
7	CCND1	DB00459	Acitretin
7	CCND1	DB04743	Nimesulide
7	CCND1	DB00602	Ivermectin
7	CCND1	DB09073	Palbociclib
7	CCND1	DB03904	Urea
7	CCND1	DB00564	Carbamazepine
7	CCND1	DB09322	Zinc sulfate
7	CCND1	DB00773	Etoposide
7	CCND1	DB06803	Niclosamide
7	CCND1	DB00227	Lovastatin
7	CTTN	DB00313	Valproic acid
7	CTTN	DB09536	Titanium dioxide
7	CTTN	DB01181	Ifosfamide
7	CTTN	DB06777	Chenodeoxycholic acid
7	CTTN	DB06778	Cupric sulfate
7	CTTN	DB00369	Cidofovir
7	CTTN	DB00755	Tretinoin
7	CTTN	DB14212	Methylparaben
7	CTTN	DB00720	Clodronic acid
7	CTTN	DB00091	Cyclosporine
7	CTTN	DB00853	Temozolomide
7	CTTN	DB01169	Arsenic trioxide
7	CTTN	DB00602	Ivermectin
7	CTTN	DB03619	Deoxycholic acid
7	CTTN	DB00363	Clozapine
7	CTTN	DB14206	Cobalt chloride
7	CTTN	DB00982	Isotretinoin
7	CTTN	DB00316	Acetaminophen
7	CTTN	DB00515	Cisplatin
7	CTTN	DB01149	Nefazodone
7	CTTN	DB00997	Doxorubicin
7	CTTN	DB00641	Simvastatin
7	CTTN	DB00544	Fluorouracil
7	CTTN	DB09140	Oxygen
7	CTTN	DB03796	Palmitic Acid
7	TIMP1	DB12789	Dinoprost
7	TIMP1	DB00997	Doxorubicin
7	TIMP1	DB00252	Phenytoin
7	TIMP1	DB00515	Cisplatin
7	TIMP1	DB03796	Palmitic Acid
7	TIMP1	DB11135	Selenium
7	TIMP1	DB00755	Tretinoin
7	TIMP1	DB11136	Chromium
7	TIMP1	DB00928	Azacitidine
7	TIMP1	DB00415	Ampicillin
7	TIMP1	DB09061	Cannabidiol
7	TIMP1	DB00605	Sulindac
7	TIMP1	DB00987	Cytarabine
7	TIMP1	DB01064	Isoprenaline
7	TIMP1	DB14574	Cobalt
7	TIMP1	DB00709	Lamivudine
7	TIMP1	DB06778	Cupric sulfate
7	TIMP1	DB01169	Arsenic trioxide
7	TIMP1	DB00396	Progesterone
7	TIMP1	DB00737	Meclizine
7	TIMP1	DB00783	Estradiol
7	TIMP1	DB01914	D-glucose
7	TIMP1	DB00661	Verapamil
7	TIMP1	DB00608	Chloroquine
7	TIMP1	DB04224	Oleic Acid
7	TIMP1	DB00602	Ivermectin
7	TIMP1	DB00712	Flurbiprofen
7	TIMP1	DB00197	Troglitazone
7	TIMP1	DB00313	Valproic acid
7	TIMP1	DB00917	Dinoprostone
7	TIMP1	DB03843	Formaldehyde
7	TIMP1	DB00853	Temozolomide
7	TIMP1	DB14180	Nickel sulfate
7	TIMP1	DB08604	Triclosan
7	TIMP1	DB11132	Silicon dioxide
7	TIMP1	DB04827	Urethane
7	TIMP1	DB06774	Capsaicin
7	TIMP1	DB00091	Cyclosporine
7	TIMP1	DB00316	Acetaminophen
7	TIMP1	DB00703	Methazolamide
7	TIMP1	DB01234	Dexamethasone
7	TIMP1	DB00328	Indomethacin
7	TIMP1	DB00993	Azathioprine
7	TIMP1	DB14212	Methylparaben
7	TIMP1	DB13971	Vanadium
7	TIMP1	DB00126	Ascorbic acid
7	TIMP1	DB11672	Curcumin
7	TIMP1	DB04398	Lactic acid
7	TIMP1	DB00945	Acetylsalicylic acid
8	AKR1C1	DB00279	Liothyronine
8	AKR1C1	DB11132	Silicon dioxide
8	AKR1C1	DB00993	Azathioprine
8	AKR1C1	DB04827	Urethane
8	AKR1C1	DB00262	Carmustine
8	AKR1C1	DB00655	Estrone
8	AKR1C1	DB00784	Mefenamic acid
8	AKR1C1	DB00316	Acetaminophen
8	AKR1C1	DB04398	Lactic acid
8	AKR1C1	DB00903	Etacrynic acid
8	AKR1C1	DB00717	Norethisterone
8	AKR1C1	DB00712	Flurbiprofen
8	AKR1C1	DB00313	Valproic acid
8	AKR1C1	DB01593	Zinc
8	AKR1C1	DB01215	Estazolam
8	AKR1C1	DB00939	Meclofenamic acid
8	AKR1C1	DB11085	Resorcinol
8	AKR1C1	DB11094	Vitamin D
8	AKR1C1	DB14180	Nickel sulfate
8	AKR1C1	DB02325	Isopropyl alcohol
8	AKR1C1	DB00328	Indomethacin
8	AKR1C1	DB04824	Phenolphthalein
8	AKR1C1	DB00157	NADH
8	AKR1C1	DB01234	Dexamethasone
8	AKR1C1	DB00136	Calcitriol
8	AKR1C1	DB01097	Leflunomide
8	AKR1C1	DB01595	Nitrazepam
8	AKR1C1	DB00091	Cyclosporine
8	AKR1C1	DB00396	Progesterone
8	AKR1C1	DB00170	Menadione
8	AKR1C1	DB02266	Flufenamic acid
8	AKR1C1	DB00515	Cisplatin
8	AKR1C1	DB00603	Medroxyprogesterone acetate
8	AKR1C1	DB01586	Ursodeoxycholic acid
8	AKR1C1	DB00544	Fluorouracil
8	AKR1C1	DB03193	Stearic acid
8	AKR1C1	DB00772	Malathion
8	AKR1C1	DB00936	Salicylic acid
8	AKR1C1	DB00378	Dydrogesterone
8	AKR1C1	DB14574	Cobalt
8	AKR1C1	DB01544	Flunitrazepam
8	AKR1C1	DB08604	Triclosan
8	AKR1C1	DB00624	Testosterone
8	AKR1C1	DB00602	Ivermectin
8	AKR1C1	DB01067	Glipizide
8	AKR1C1	DB01050	Ibuprofen
8	AKR1C1	DB06778	Cupric sulfate
8	AKR1C1	DB11091	Hydrogen peroxide
8	AKR1C1	DB00829	Diazepam
8	AKR1C1	DB00776	Oxcarbazepine
8	AKR1C1	DB12965	Silver
8	AKR1C1	DB11145	Oxyquinoline
8	AKR1C1	DB00641	Simvastatin
8	AKR1C1	DB01016	Glyburide
8	AKR1C1	DB09086	Eugenol
8	AKR1C1	DB14188	Isoeugenol
8	AKR1C1	DB01169	Arsenic trioxide
8	AKR1C1	DB00945	Acetylsalicylic acid
8	AKR1C1	DB06777	Chenodeoxycholic acid
8	AKR1C1	DB00788	Naproxen
8	AKR1C1	DB00853	Temozolomide
8	AKR1C1	DB00605	Sulindac
8	AKR1C1	DB06819	Phenylbutyric acid
8	AKR1C1	DB09130	Copper
8	AKR1C1	DB00822	Disulfiram
8	AKR1C1	DB01118	Amiodarone
8	AKR1C1	DB00783	Estradiol
8	AKR1C1	DB09543	Methyl salicylate
8	AKR1C1	DB14206	Cobalt chloride
8	AKR1C2	DB01181	Ifosfamide
8	AKR1C2	DB00720	Clodronic acid
8	AKR1C2	DB00279	Liothyronine
8	AKR1C2	DB14141	p-Phenylenediamine
8	AKR1C2	DB01067	Glipizide
8	AKR1C2	DB00603	Medroxyprogesterone acetate
8	AKR1C2	DB00624	Testosterone
8	AKR1C2	DB14188	Isoeugenol
8	AKR1C2	DB00313	Valproic acid
8	AKR1C2	DB01275	Hydralazine
8	AKR1C2	DB00776	Oxcarbazepine
8	AKR1C2	DB00936	Salicylic acid
8	AKR1C2	DB00602	Ivermectin
8	AKR1C2	DB00784	Mefenamic acid
8	AKR1C2	DB01039	Fenofibrate
8	AKR1C2	DB09140	Oxygen
8	AKR1C2	DB00945	Acetylsalicylic acid
8	AKR1C2	DB12789	Dinoprost
8	AKR1C2	DB00515	Cisplatin
8	AKR1C2	DB09130	Copper
8	AKR1C2	DB00788	Naproxen
8	AKR1C2	DB00170	Menadione
8	AKR1C2	DB09322	Zinc sulfate
8	AKR1C2	DB11496	2-mercaptobenzothiazole
8	AKR1C2	DB00829	Diazepam
8	AKR1C2	DB04824	Phenolphthalein
8	AKR1C2	DB00772	Malathion
8	AKR1C2	DB02266	Flufenamic acid
8	AKR1C2	DB01169	Arsenic trioxide
8	AKR1C2	DB11145	Oxyquinoline
8	AKR1C2	DB00783	Estradiol
8	AKR1C2	DB00316	Acetaminophen
8	AKR1C2	DB01595	Nitrazepam
8	AKR1C2	DB01544	Flunitrazepam
8	AKR1C2	DB00091	Cyclosporine
8	AKR1C2	DB00126	Ascorbic acid
8	AKR1C2	DB00993	Azathioprine
8	AKR1C2	DB04827	Urethane
8	AKR1C2	DB13245	Thiram
8	AKR1C2	DB00157	NADH
8	AKR1C2	DB01586	Ursodeoxycholic acid
8	AKR1C2	DB00712	Flurbiprofen
8	AKR1C2	DB00939	Meclofenamic acid
8	AKR1C2	DB09536	Titanium dioxide
8	AKR1C2	DB06777	Chenodeoxycholic acid
8	AKR1C2	DB01215	Estazolam
8	AKR1C2	DB00718	Adefovir dipivoxil
8	AKR1C2	DB11132	Silicon dioxide
8	AKR1C2	DB14197	Methylchloroisothiazolinone
8	AKR1C2	DB03193	Stearic acid
8	AKR1C2	DB12965	Silver
8	AKR1C2	DB00369	Cidofovir
8	AKR1C2	DB00997	Doxorubicin
8	AKR1C2	DB03843	Formaldehyde
8	AKR1C2	DB00605	Sulindac
8	AKR1C2	DB00396	Progesterone
8	AKR1C2	DB00415	Ampicillin
8	AKR1C2	DB11091	Hydrogen peroxide
8	AKR1C2	DB14206	Cobalt chloride
8	AKR1C2	DB09086	Eugenol
8	AKR1C2	DB00328	Indomethacin
8	AKR1C2	DB00378	Dydrogesterone
8	AKR1C2	DB01016	Glyburide
8	AKR1C2	DB00291	Chlorambucil
8	AKR1C2	DB14075	Imidurea
8	AKR1C2	DB00544	Fluorouracil
8	AKR1C2	DB01050	Ibuprofen
8	AKR1C3	DB01016	Glyburide
8	AKR1C3	DB09130	Copper
8	AKR1C3	DB00586	Diclofenac
8	AKR1C3	DB01593	Zinc
8	AKR1C3	DB14180	Nickel sulfate
8	AKR1C3	DB06778	Cupric sulfate
8	AKR1C3	DB02325	Isopropyl alcohol
8	AKR1C3	DB00603	Medroxyprogesterone acetate
8	AKR1C3	DB00624	Testosterone
8	AKR1C3	DB00717	Norethisterone
8	AKR1C3	DB00997	Doxorubicin
8	AKR1C3	DB01067	Glipizide
8	AKR1C3	DB00515	Cisplatin
8	AKR1C3	DB04824	Phenolphthalein
8	AKR1C3	DB00328	Indomethacin
8	AKR1C3	DB00945	Acetylsalicylic acid
8	AKR1C3	DB00905	Bimatoprost
8	AKR1C3	DB00829	Diazepam
8	AKR1C3	DB09543	Methyl salicylate
8	AKR1C3	DB00641	Simvastatin
8	AKR1C3	DB00602	Ivermectin
8	AKR1C3	DB00776	Oxcarbazepine
8	AKR1C3	DB00396	Progesterone
8	AKR1C3	DB11132	Silicon dioxide
8	AKR1C3	DB00788	Naproxen
8	AKR1C3	DB00784	Mefenamic acid
8	AKR1C3	DB00378	Dydrogesterone
8	AKR1C3	DB00367	Levonorgestrel
8	AKR1C3	DB00091	Cyclosporine
8	AKR1C3	DB01544	Flunitrazepam
8	AKR1C3	DB01558	Bromazepam
8	AKR1C3	DB02266	Flufenamic acid
8	AKR1C3	DB00898	Ethanol
8	AKR1C3	DB09086	Eugenol
8	AKR1C3	DB00990	Exemestane
8	AKR1C3	DB00564	Carbamazepine
8	AKR1C3	DB01120	Gliclazide
8	AKR1C3	DB00279	Liothyronine
8	AKR1C3	DB01698	Rutin
8	AKR1C3	DB04398	Lactic acid
8	AKR1C3	DB00304	Desogestrel
8	AKR1C3	DB03843	Formaldehyde
8	AKR1C3	DB00783	Estradiol
8	AKR1C3	DB01595	Nitrazepam
8	AKR1C3	DB12789	Dinoprost
8	AKR1C3	DB08604	Triclosan
8	AKR1C3	DB00755	Tretinoin
8	AKR1C3	DB00544	Fluorouracil
8	AKR1C3	DB00313	Valproic acid
8	AKR1C3	DB00694	Daunorubicin
8	AKR1C3	DB00936	Salicylic acid
8	AKR1C3	DB00822	Disulfiram
8	AKR1C3	DB11091	Hydrogen peroxide
8	AKR1C3	DB09216	Tolfenamic acid
8	AKR1C3	DB00157	NADH
8	AKR1C3	DB09140	Oxygen
8	AKR1C3	DB06151	Acetylcysteine
8	AKR1C3	DB01248	Docetaxel
8	AKR1C3	DB00712	Flurbiprofen
8	AKR1C3	DB01169	Arsenic trioxide
8	AKR1C3	DB01586	Ursodeoxycholic acid
8	AKR1C3	DB00316	Acetaminophen
8	AKR1C3	DB04827	Urethane
8	AKR1C3	DB00605	Sulindac
8	AKR1C3	DB01215	Estazolam
8	AKR1C3	DB14188	Isoeugenol
8	AKR1C3	DB01234	Dexamethasone
8	AKR1C3	DB14206	Cobalt chloride
8	AKR1C3	DB00655	Estrone
8	AKR1C3	DB01050	Ibuprofen
8	AKR1C3	DB00939	Meclofenamic acid
8	CBR1	DB00170	Menadione
8	CBR1	DB09140	Oxygen
8	CBR1	DB00316	Acetaminophen
8	CBR1	DB06777	Chenodeoxycholic acid
8	CBR1	DB00531	Cyclophosphamide
8	CBR1	DB00586	Diclofenac
8	CBR1	DB00091	Cyclosporine
8	CBR1	DB00602	Ivermectin
8	CBR1	DB08604	Triclosan
8	CBR1	DB00694	Daunorubicin
8	CBR1	DB03619	Deoxycholic acid
8	CBR1	DB01698	Rutin
8	CBR1	DB11672	Curcumin
8	CBR1	DB00313	Valproic acid
8	CBR1	DB00997	Doxorubicin
8	CBR1	DB01169	Arsenic trioxide
8	CBR1	DB00903	Etacrynic acid
8	CBR1	DB00544	Fluorouracil
8	CBR1	DB04398	Lactic acid
8	CBR1	DB00776	Oxcarbazepine
8	CBR1	DB00564	Carbamazepine
8	CBR1	DB01149	Nefazodone
8	CBR1	DB00515	Cisplatin
8	GPX2	DB11091	Hydrogen peroxide
8	GPX2	DB00396	Progesterone
8	GPX2	DB14206	Cobalt chloride
8	GPX2	DB00316	Acetaminophen
8	GPX2	DB00091	Cyclosporine
8	GPX2	DB00993	Azathioprine
8	GPX2	DB00313	Valproic acid
8	GPX2	DB11134	Cupric oxide
8	GPX2	DB09061	Cannabidiol
8	GPX2	DB00624	Testosterone
8	GPX2	DB00563	Methotrexate
8	GPX2	DB00197	Troglitazone
8	GPX2	DB03619	Deoxycholic acid
8	GPX2	DB00523	Alitretinoin
8	GPX2	DB01914	D-glucose
8	GPX2	DB11132	Silicon dioxide
8	GPX2	DB00755	Tretinoin
8	GPX2	DB06777	Chenodeoxycholic acid
8	GPX2	DB00126	Ascorbic acid
8	GPX2	DB01149	Nefazodone
8	GPX2	DB00515	Cisplatin
8	GPX2	DB00544	Fluorouracil
8	GPX2	DB09526	Hydroquinone
8	GPX2	DB00564	Carbamazepine
8	GPX2	DB00143	Glutathione
8	GPX2	DB00586	Diclofenac
8	GPX2	DB12965	Silver
8	GPX2	DB00741	Hydrocortisone
8	GPX2	DB00170	Menadione
8	GPX2	DB00982	Isotretinoin
8	GPX2	DB00783	Estradiol
8	GPX2	DB00136	Calcitriol
8	GPX2	DB14533	Zinc chloride
8	GSTM2	DB06777	Chenodeoxycholic acid
8	GSTM2	DB03310	Glutathione disulfide
8	GSTM2	DB00586	Diclofenac
8	GSTM2	DB00091	Cyclosporine
8	GSTM2	DB00143	Glutathione
8	GSTM2	DB00136	Calcitriol
8	GSTM2	DB01262	Decitabine
8	GSTM2	DB00853	Temozolomide
8	GSTM2	DB00602	Ivermectin
8	GSTM2	DB00262	Carmustine
8	GSTM2	DB00917	Dinoprostone
8	GSTM2	DB00755	Tretinoin
8	GSTM2	DB11132	Silicon dioxide
8	GSTM2	DB03619	Deoxycholic acid
8	GSTM2	DB00624	Testosterone
8	GSTM2	DB11590	Thimerosal
8	GSTM2	DB00997	Doxorubicin
8	GSTM2	DB06755	Beta carotene
8	GSTM2	DB00515	Cisplatin
8	GSTM2	DB00277	Theophylline
8	GSTM2	DB01149	Nefazodone
8	GSTM2	DB01174	Phenobarbital
8	GSTM3	DB00784	Mefenamic acid
8	GSTM3	DB01169	Arsenic trioxide
8	GSTM3	DB00091	Cyclosporine
8	GSTM3	DB00853	Temozolomide
8	GSTM3	DB00694	Daunorubicin
8	GSTM3	DB00334	Olanzapine
8	GSTM3	DB03310	Glutathione disulfide
8	GSTM3	DB00755	Tretinoin
8	GSTM3	DB00783	Estradiol
8	GSTM3	DB00997	Doxorubicin
8	GSTM3	DB04398	Lactic acid
8	GSTM3	DB00859	Penicillamine
8	GSTM3	DB00917	Dinoprostone
8	GSTM3	DB01262	Decitabine
8	GSTM3	DB00197	Troglitazone
8	GSTM3	DB09130	Copper
8	GSTM3	DB00602	Ivermectin
8	GSTM3	DB00262	Carmustine
8	GSTM3	DB00328	Indomethacin
8	GSTM3	DB00134	Methionine
8	GSTM3	DB00603	Medroxyprogesterone acetate
8	GSTM3	DB00313	Valproic acid
8	GSTM3	DB00759	Tetracycline
8	GSTM3	DB00255	Diethylstilbestrol
8	GSTM3	DB11132	Silicon dioxide
8	GSTM3	DB00515	Cisplatin
8	GSTM3	DB00143	Glutathione
8	GSTM3	DB01234	Dexamethasone
8	GSTM4	DB00755	Tretinoin
8	GSTM4	DB04827	Urethane
8	GSTM4	DB03310	Glutathione disulfide
8	GSTM4	DB00091	Cyclosporine
8	GSTM4	DB03619	Deoxycholic acid
8	GSTM4	DB11132	Silicon dioxide
8	GSTM4	DB00515	Cisplatin
8	GSTM4	DB00305	Mitomycin
8	GSTM4	DB00143	Glutathione
8	GSTM4	DB00773	Etoposide
8	GSTM4	DB06777	Chenodeoxycholic acid
8	GSTM4	DB01149	Nefazodone
8	GSTM4	DB06755	Beta carotene
8	GSTM4	DB01169	Arsenic trioxide
8	GSTM4	DB00563	Methotrexate
8	GSTM4	DB00586	Diclofenac
8	GSTM4	DB01593	Zinc
8	GSTO1	DB00252	Phenytoin
8	GSTO1	DB00170	Menadione
8	GSTO1	DB00755	Tretinoin
8	GSTO1	DB06778	Cupric sulfate
8	GSTO1	DB00091	Cyclosporine
8	GSTO1	DB04398	Lactic acid
8	GSTO1	DB08604	Triclosan
8	GSTO1	DB00328	Indomethacin
8	GSTO1	DB00853	Temozolomide
8	GSTO1	DB00134	Methionine
8	GSTO1	DB03404	Hemin
8	GSTO1	DB00997	Doxorubicin
[truncated: 430 more rows]

## Sheet: count_cluster
#In this table, the drug-cell cluster relationship is represented as 0-1, and 1 represents that the drug is cell cluster-specific.
Cluster Drug	1	2	3	4	5	6	7	8	9	10
Arsenic trioxide	1	1	1	1	1	1	1	1	1	1
Cupric sulfate	1	1	1	1	1	1	1	1	1	1
Dexamethasone	1	1	1	1	1	1	1	1	1	1
Doxorubicin	1	1	1	1	1	1	1	1	1	1
Estradiol	1	1	1	1	1	1	1	1	1	1
Methotrexate	1	1	1	1	1	1	1	1	1	1
Valproic acid	1	1	1	1	1	1	1	1	1	1
Acetaminophen	1	1	1	1	0	1	1	1	1	1
Carbamazepine	1	1	1	1	1	1	1	1	0	1
Carmustine	1	1	1	1	1	0	1	1	1	1
Cisplatin	1	1	0	1	1	1	1	1	1	1
Cobalt chloride	1	1	1	1	1	0	1	1	1	1
Copper	1	1	0	1	1	1	1	1	1	1
Cyclosporine	1	1	1	1	0	1	1	1	1	1
Decitabine	1	1	1	0	1	1	1	1	1	1
Fluorouracil	1	1	0	1	1	1	1	1	1	1
Formaldehyde	1	1	1	1	0	1	1	1	1	1
Hydrogen peroxide	1	1	1	1	0	1	1	1	1	1
Indomethacin	1	1	1	1	1	1	1	1	1	0
Ivermectin	1	1	1	1	0	1	1	1	1	1
Lactic acid	1	1	1	1	1	1	1	1	0	1
Progesterone	1	1	1	1	1	0	1	1	1	1
Selenium	1	1	0	1	1	1	1	1	1	1
Silicon dioxide	1	1	0	1	1	1	1	1	1	1
Temozolomide	1	1	1	1	1	1	1	1	1	0
Tretinoin	1	1	1	0	1	1	1	1	1	1
Ethanol	1	1	0	1	1	0	1	1	1	1
Folic acid	1	1	1	0	1	1	1	0	1	1
Leflunomide	1	1	0	1	1	0	1	1	1	1
Medroxyprogesterone acetate	1	1	0	0	1	1	1	1	1	1
Nickel sulfate	1	1	0	1	1	0	1	1	1	1
Troglitazone	1	1	0	1	1	0	1	1	1	1
Zinc	1	1	0	1	1	1	1	1	0	1
Acetylcysteine	1	1	0	1	1	0	1	1	1	0
Ascorbic acid	1	1	0	1	1	0	1	1	1	0
Calcitriol	1	1	0	0	1	0	1	1	1	1
Curcumin	1	1	0	1	1	0	1	1	1	0
D-glucose	1	1	0	0	1	1	1	1	1	0
Fulvestrant	1	1	0	1	0	1	1	1	1	0
Isotretinoin	1	1	0	0	1	0	1	1	1	1
Menadione	1	1	0	1	0	0	1	1	1	1
Oxygen	1	1	0	1	1	0	1	1	1	0
Tamoxifen	1	1	0	1	1	0	1	0	1	1
Testosterone	1	1	0	1	0	0	1	1	1	1
Triclosan	1	1	0	0	1	0	1	1	1	1
Urethane	1	1	0	1	0	0	1	1	1	1
Acetylsalicylic acid	1	1	0	1	0	0	1	1	1	0
Ampicillin	1	1	0	1	0	0	1	1	0	1
Cannabidiol	1	0	0	1	0	0	1	1	1	1
Cyclophosphamide	1	1	0	1	1	0	0	1	1	0
Deferoxamine	1	1	0	1	1	0	1	0	1	0
Diclofenac	1	1	1	0	0	0	1	1	0	1
Hydroquinone	1	1	0	0	0	0	1	1	1	1
Phenobarbital	1	1	0	1	0	0	0	1	1	1
Silver	1	1	0	1	0	0	1	1	1	0
Simvastatin	1	1	0	0	1	0	1	1	1	0
Sirolimus	1	1	0	1	1	0	1	0	1	0
Titanium dioxide	1	1	0	1	0	0	1	1	1	0
Ibuprofen	1	1	0	1	1	0	1	1	0	0
Ouabain	1	1	0	0	1	1	1	0	1	0
Azacitidine	1	0	0	0	1	1	1	0	1	0
Caffeine	1	1	0	1	0	1	0	1	0	0
Capsaicin	1	1	0	0	1	0	1	0	1	0
Chloroquine	1	0	0	1	1	0	1	0	1	0
Cobalt	1	0	0	1	0	0	1	1	1	0
Disulfiram	1	0	0	1	0	0	0	1	1	1
Etoposide	1	0	0	0	1	1	1	1	0	0
Fenofibrate	1	1	0	0	0	0	1	1	1	0
Hydralazine	0	1	0	0	0	1	0	1	1	1
Phenytoin	1	0	0	0	0	1	1	1	1	0
Thimerosal	1	1	0	1	0	0	1	1	0	0
Ursodeoxycholic acid	1	0	1	0	0	1	1	1	0	0
Zinc chloride	1	1	0	1	0	0	0	1	1	0
Adefovir dipivoxil	1	1	0	1	0	0	0	1	0	1
Chromium	1	1	0	1	0	0	1	0	1	0
Cidofovir	1	1	0	1	0	0	1	1	0	0
Clodronic acid	1	1	0	0	1	0	1	1	0	0
Cupric oxide	1	1	0	1	0	1	0	1	0	0
Ifosfamide	1	1	0	1	0	0	1	1	0	0
Zinc sulfate	1	0	1	1	0	0	1	1	0	0
Alitretinoin	1	1	0	0	0	0	0	1	0	1
Azathioprine	1	1	0	0	0	0	1	1	0	0
Clozapine	1	0	0	1	0	0	1	0	1	0
Daunorubicin	1	0	0	0	0	1	0	1	1	0
Deoxycholic acid	1	1	0	0	0	0	1	1	0	0
Diethylstilbestrol	0	1	0	0	0	0	1	1	0	1
Iron	1	1	0	1	0	0	0	0	1	0
Melatonin	1	0	0	1	0	0	1	0	1	0
Mifepristone	1	1	0	0	0	0	1	0	1	0
Palmitic Acid	1	1	0	0	0	0	1	0	1	0
Piroxicam	0	1	1	1	0	0	1	0	0	0
Racementhol	0	1	0	0	0	0	1	1	1	0
Succimer	1	1	0	0	1	0	0	0	1	0
Sulindac	1	1	0	0	0	0	1	1	0	0
Theophylline	1	1	0	0	0	0	1	1	0	0
Cytarabine	1	1	0	1	0	0	1	0	0	0
Ethinylestradiol	1	1	0	1	0	0	1	0	0	0
Glutathione	1	0	0	0	0	0	1	1	1	0
Methylparaben	1	0	0	1	0	0	1	0	1	0
Vinblastine	1	0	0	0	1	0	0	0	1	1
Amiodarone	1	1	0	0	0	0	0	1	0	0
Berberine	0	0	0	0	1	0	1	0	1	0
Beta carotene	0	1	0	0	0	0	1	1	0	0
Chenodeoxycholic acid	1	0	0	0	0	0	1	1	0	0
Ciprofloxacin	1	1	0	0	1	0	0	0	0	0
Coal tar	1	0	0	1	0	0	0	0	1	0
Cupric Chloride	1	0	0	1	0	0	0	1	0	0
Dactinomycin	1	1	0	0	1	0	0	0	0	0
Etacrynic acid	1	0	0	0	0	0	1	1	0	0
Eugenol	1	0	0	0	0	0	0	1	1	0
Hydrocortisone	1	0	0	0	1	0	0	1	0	0
Lovastatin	1	0	0	0	0	0	1	0	1	0
Metformin	1	0	0	0	0	0	1	0	1	0
Mitomycin	1	0	0	0	1	0	0	1	0	0
Nefazodone	1	0	0	0	0	0	1	1	0	0
Niclosamide	1	0	0	0	0	0	1	0	1	0
Nimesulide	1	1	0	0	0	0	1	0	0	0
Nitric Oxide	1	1	0	0	0	0	0	0	1	0
p-Phenylenediamine	1	0	0	0	0	0	0	1	1	0
Penicillamine	1	0	0	1	0	0	0	1	0	0
Phenylbutyric acid	0	0	0	1	0	0	0	1	1	0
Pioglitazone	1	1	0	0	0	0	1	0	0	0
Resorcinol	1	0	0	1	0	0	0	1	0	0
Sodium fluoride	1	0	0	0	0	0	1	0	1	0
Thalidomide	0	1	0	0	0	0	1	0	1	0
Arbutin	1	1	1	0	0	0	0	0	0	0
Artenimol	1	0	1	0	0	1	0	0	0	0
Cianidanol	0	0	0	0	1	1	1	0	0	0
Cocaine	1	0	0	0	0	1	0	1	0	0
Cysteine	1	0	0	0	0	0	1	0	1	0
Dinoprost	0	0	0	0	0	0	1	1	1	0
Dinoprostone	0	0	0	0	0	0	1	1	1	0
Flurbiprofen	1	0	0	0	0	0	1	1	0	0
Glucosamine	0	1	0	0	1	0	0	0	1	0
Isoprenaline	0	1	0	0	0	0	1	0	1	0
Methylchloroisothiazolinone	1	0	0	1	0	0	0	1	0	0
Naproxen	1	0	0	0	0	0	1	1	0	0
Oleic Acid	0	1	0	0	0	0	1	0	1	0
Oxyquinoline	0	1	0	1	0	0	0	1	0	0
Taurocholic acid	0	1	0	0	0	0	1	0	1	0
Tetracycline	0	0	0	0	1	0	0	1	1	0
Vitamin E	1	1	0	0	0	0	1	0	0	0
Zinc oxide	1	0	0	1	1	0	0	0	0	0
2-mercaptobenzothiazole	1	0	0	0	0	0	0	1	0	0
Amodiaquine	1	0	0	0	0	0	1	0	0	0
Betulinic Acid	0	0	0	0	0	0	1	0	1	0
Calcium chloride	0	0	0	0	0	0	0	0	1	1
Carboplatin	1	0	0	0	0	0	0	0	1	0
Chlorambucil	1	0	0	0	0	0	0	1	0	0
Cimetidine	1	0	0	0	0	0	0	0	1	0
Dabrafenib	1	0	0	0	0	0	0	0	1	0
Dacarbazine	1	0	0	0	1	0	0	0	0	0
Digitoxin	1	0	0	0	0	0	1	0	0	0
Docetaxel	1	0	0	0	0	0	0	1	0	0
Flutamide	1	1	0	0	0	0	0	0	0	0
Gemcitabine	1	0	0	0	0	0	0	0	1	0
Hemin	1	0	0	0	0	0	0	1	0	0
Hydroxychloroquine	1	0	0	0	0	0	0	0	1	0
Imatinib	1	0	0	0	0	0	0	0	1	0
Isoeugenol	1	0	0	0	0	0	0	1	0	0
Liothyronine	0	0	0	0	0	0	1	1	0	0
Melphalan	1	1	0	0	0	0	0	0	0	0
Metamfetamine	1	1	0	0	0	0	0	0	0	0
Mitoxantrone	0	1	0	0	0	1	0	0	0	0
NADH	1	0	0	0	0	0	0	1	0	0
Nitroprusside	1	1	0	0	0	0	0	0	0	0
Paclitaxel	1	0	0	0	0	0	0	0	1	0
Prasterone	1	1	0	0	0	0	0	0	0	0
Propylparaben	0	0	0	0	0	0	1	0	1	0
Ribavirin	0	0	0	0	0	0	1	0	1	0
Sulfasalazine	1	0	0	0	0	0	0	0	1	0
Taurine	0	1	0	0	0	0	0	0	1	0
Thiram	1	0	0	0	0	0	0	1	0	0
Topotecan	1	1	0	0	0	0	0	0	0	0
Trimethoprim	1	0	0	0	0	0	0	0	1	0
Abemaciclib	0	0	0	0	0	0	1	0	1	0
Alendronic acid	0	0	0	0	1	0	0	0	1	0
Allopurinol	1	0	0	0	0	0	0	0	1	0
Aminoglutethimide	0	0	0	1	0	1	0	0	0	0
Ardeparin	0	0	0	0	1	0	0	0	1	0
Bevacizumab	1	0	0	0	0	0	0	0	1	0
Bleomycin	1	0	0	0	1	0	0	0	0	0
Calcium citrate	0	0	0	1	0	1	0	0	0	0
Calcium Phosphate	0	0	0	1	0	1	0	0	0	0
Calcium phosphate dihydrate	0	0	0	1	0	1	0	0	0	0
Celecoxib	0	1	0	0	1	0	0	0	0	0
Cetuximab	1	0	0	0	0	0	1	0	0	0
Chloramphenicol	0	0	0	0	1	0	0	0	1	0
Chlorhexidine	1	0	0	0	0	0	0	0	1	0
Dalteparin	0	0	0	0	1	0	0	0	1	0
Diazepam	1	0	0	0	0	0	0	1	0	0
Dopamine	1	0	0	0	0	1	0	0	0	0
Doxycycline	0	0	0	0	1	0	0	0	1	0
Edetic acid	1	1	0	0	0	0	0	0	0	0
Enoxaparin	0	0	0	0	1	0	0	0	1	0
Epinephrine	1	0	0	0	0	0	1	0	0	0
Ferric ammonium citrate	1	0	0	1	0	0	0	0	0	0
Ferric chloride	1	0	0	0	0	0	0	0	1	0
Filgrastim	0	0	0	0	1	0	0	0	1	0
Floxuridine	1	1	0	0	0	0	0	0	0	0
Flufenamic acid	0	0	0	0	0	0	1	1	0	0
Gallium nitrate	1	0	0	1	0	0	0	0	0	0
Gliclazide	1	0	0	0	0	0	0	1	0	0
Glipizide	1	0	0	0	0	0	0	1	0	0
Glutathione disulfide	1	0	0	0	0	0	0	1	0	0
Glyburide	1	0	0	0	0	0	0	1	0	0
Heparin	0	0	0	0	1	0	0	0	1	0
Hydroxyurea	0	0	0	0	0	0	1	0	1	0
Isopropyl alcohol	1	0	0	0	0	0	0	1	0	0
Letrozole	0	0	0	0	0	0	1	0	1	0
Levonorgestrel	0	1	0	0	0	0	0	1	0	0
Malathion	0	0	0	0	1	0	0	1	0	0
Mefenamic acid	1	0	0	0	0	0	0	1	0	0
Methyl salicylate	1	0	0	0	0	0	0	1	0	0
Minocycline	0	0	0	0	1	0	0	0	1	0
Nalidixic acid	1	0	0	0	1	0	0	0	0	0
Nitroglycerin	1	0	0	0	0	0	0	0	1	0
Norfloxacin	1	0	0	0	1	0	0	0	0	0
Ofloxacin	1	0	0	0	1	0	0	0	0	0
Palbociclib	0	0	0	0	0	0	1	0	1	0
Parnaparin	0	0	0	0	1	0	0	0	1	0
Prednisone	1	0	0	0	0	0	0	0	1	0
Probenecid	1	0	0	0	0	0	1	0	0	0
Propranolol	1	0	0	0	0	0	0	0	1	0
Ribociclib	0	0	0	0	0	0	1	0	1	0
Rifampicin	1	1	0	0	0	0	0	0	0	0
Rutin	0	0	0	0	0	0	0	1	1	0
Salicylic acid	0	0	0	0	0	0	0	1	1	0
Sertraline	1	0	0	1	0	0	0	0	0	0
Silver nitrate	0	0	0	1	0	0	0	0	1	0
Thioridazine	0	0	0	0	0	0	1	0	1	0
Trametinib	1	0	0	0	0	0	0	0	1	0
Vanadium	0	0	0	0	1	0	1	0	0	0
Verapamil	0	0	0	0	1	0	1	0	0	0
Vitamin D	1	0	0	0	0	0	0	1	0	0
Zidovudine	0	0	0	0	0	0	1	0	1	0
Zoledronic acid	0	0	0	0	1	0	0	0	1	0
Aluminum hydroxide	0	0	0	0	0	0	0	0	1	0
Aluminum sulfate	0	1	0	0	0	0	0	0	0	0
Amoxicillin	1	0	0	0	0	0	0	0	0	0
Atorvastatin	1	0	0	0	0	0	0	0	0	0
Auranofin	1	0	0	0	0	0	0	0	0	0
Benzylpenicillin	1	0	0	0	0	0	0	0	0	0
Bortezomib	0	0	0	0	0	0	1	0	0	0
Cantharidin	0	0	0	0	0	0	0	0	1	0
Chlorpromazine	1	0	0	0	0	0	0	0	0	0
Cholesterol	0	1	0	0	0	0	0	0	0	0
Choline	0	0	0	0	0	0	0	0	1	0
Clindamycin	0	0	0	0	1	0	0	0	0	0
Dapsone	1	0	0	0	0	0	0	0	0	0
Diethyltoluamide	1	0	0	0	0	0	0	0	0	0
Dimethyl sulfoxide	1	0	0	0	0	0	0	0	0	0
Flucloxacillin	1	0	0	0	0	0	0	0	0	0
Fludarabine	0	0	0	0	0	0	1	0	0	0
Fluoxetine	0	0	0	0	0	0	1	0	0	0
Fluvastatin	0	0	0	0	0	0	0	0	1	0
Histamine	0	0	0	0	0	0	1	0	0	0
Lapatinib	0	0	0	0	0	0	1	0	0	0
Manganese	0	0	0	0	0	0	0	0	1	0
Memantine	0	0	0	0	0	0	1	0	0	0
Mercaptopurine	1	0	0	0	0	0	0	0	0	0
Methionine	0	0	0	0	0	0	0	1	0	0
Norepinephrine	0	0	0	0	0	0	0	0	1	0
Omeprazole	1	0	0	0	0	0	0	0	0	0
Oxcarbazepine	0	0	0	0	0	0	0	1	0	0
Pravastatin	0	0	0	0	0	0	0	0	1	0
Pyrimethamine	1	0	0	0	0	0	0	0	0	0
Reserpine	0	0	0	0	0	0	1	0	0	0
Streptozocin	0	0	0	0	0	0	0	0	1	0
Thiotepa	1	0	0	0	0	0	0	0	0	0
Urea	0	0	0	0	0	0	1	0	0	0
Zinc acetate	0	1	0	0	0	0	0	0	0	0
Zinc sulfate, unspecified form	0	1	0	0	0	0	0	0	0	0
Acetazolamide	0	0	0	0	0	0	0	0	1	0
Acetylcholine	1	0	0	0	0	0	0	0	0	0
Acitretin	0	0	0	0	0	0	1	0	0	0
Aldesleukin	0	0	0	0	0	0	0	0	1	0
Alectinib	0	0	0	0	0	0	0	0	1	0
Aluminium	1	0	0	0	0	0	0	0	0	0
Aluminum oxide	0	0	0	0	0	0	0	0	1	0
Amcinonide	1	0	0	0	0	0	0	0	0	0
Amiloride	0	0	0	0	1	0	0	0	0	0
Amlodipine	0	0	0	0	0	0	1	0	0	0
Antihemophilic factor, human recombinant	0	0	0	1	0	0	0	0	0	0
Artesunate	1	0	0	0	0	0	0	0	0	0
Articaine	1	0	0	0	0	0	0	0	0	0
Astemizole	1	0	0	0	0	0	0	0	0	0
Atazanavir	1	0	0	0	0	0	0	0	0	0
Aurothioglucose	1	0	0	0	0	0	0	0	0	0
Benzatropine	1	0	0	0	0	0	0	0	0	0
Bepridil	1	0	0	0	0	0	0	0	0	0
Bimatoprost	0	0	0	0	0	0	0	1	0	0
Bosentan	1	0	0	0	0	0	0	0	0	0
Bromazepam	0	0	0	0	0	0	0	1	0	0
Bupivacaine	1	0	0	0	0	0	0	0	0	0
Busulfan	1	0	0	0	0	0	0	0	0	0
Butylparaben	0	0	0	0	0	0	1	0	0	0
Calcifediol	0	0	0	0	0	0	1	0	0	0
Captopril	0	0	0	0	0	0	0	0	1	0
Carvedilol	0	0	0	0	0	0	0	0	1	0
Ceftriaxone	1	0	0	0	0	0	0	0	0	0
Chloroprocaine	1	0	0	0	0	0	0	0	0	0
Chlorpropamide	1	0	0	0	0	0	0	0	0	0
Cholecalciferol	0	0	0	0	0	0	0	0	1	0
Clioquinol	0	0	0	0	0	0	0	0	1	0
Clofarabine	0	0	0	0	0	0	1	0	0	0
Clofibrate	0	1	0	0	0	0	0	0	0	0
Clomifene	0	0	0	0	0	0	1	0	0	0
Colchiceine	1	0	0	0	0	0	0	0	0	0
Crizotinib	0	0	0	0	0	0	0	0	1	0
Crofelemer	0	0	0	0	0	0	1	0	0	0
Dasatinib	1	0	0	0	0	0	0	0	0	0
Deferiprone	1	0	0	0	0	0	0	0	0	0
Desogestrel	0	0	0	0	0	0	0	1	0	0
Diacerein	0	0	0	0	0	0	0	0	1	0
Diazoxide	0	0	0	0	0	0	1	0	0	0
Dicoumarol	1	0	0	0	0	0	0	0	0	0
Didecyldimethylammonium	0	1	0	0	0	0	0	0	0	0
Digoxin	1	0	0	0	0	0	0	0	0	0
Dimercaprol	1	0	0	0	0	0	0	0	0	0
Doxazosin	0	1	0	0	0	0	0	0	0	0
Dydrogesterone	0	0	0	0	0	0	0	1	0	0
Encorafenib	0	0	0	0	0	0	1	0	0	0
Erythromycin	1	0	0	0	0	0	0	0	0	0
Estazolam	0	0	0	0	0	0	0	1	0	0
Estradiol acetate	1	0	0	0	0	0	0	0	0	0
Estradiol valerate	1	0	0	0	0	0	0	0	0	0
Estrone	0	0	0	0	0	0	0	1	0	0
Ethionamide	1	0	0	0	0	0	0	0	0	0
Exemestane	0	0	0	0	0	0	0	1	0	0
Febuxostat	1	0	0	0	0	0	0	0	0	0
Fenbufen	0	0	0	0	0	0	0	0	1	0
Ferric pyrophosphate citrate	1	0	0	0	0	0	0	0	0	0
Flavin adenine dinucleotide	1	0	0	0	0	0	0	0	0	0
Flavone	0	0	0	1	0	0	0	0	0	0
Flunitrazepam	0	0	0	0	0	0	0	1	0	0
Fluspirilene	1	0	0	0	0	0	0	0	0	0
Gadopentetic acid	1	0	0	0	0	0	0	0	0	0
Gentamicin	0	0	0	1	0	0	0	0	0	0
Glimepiride	1	0	0	0	0	0	0	0	0	0
Glutamic acid	1	0	0	0	0	0	0	0	0	0
Glycolic acid	1	0	0	0	0	0	0	0	0	0
Haloperidol	1	0	0	0	0	0	0	0	0	0
Hesperidin	1	0	0	0	0	0	0	0	0	0
Hexachlorophene	1	0	0	0	0	0	0	0	0	0
Hyaluronic acid	0	0	0	0	1	0	0	0	0	0
Imidurea	0	0	0	0	0	0	0	1	0	0
Imiquimod	0	0	0	0	0	0	0	0	1	0
Iron Dextran	1	0	0	0	0	0	0	0	0	0
Isoconazole	1	0	0	0	0	0	0	0	0	0
Isoniazid	1	0	0	0	0	0	0	0	0	0
Isosorbide dinitrate	1	0	0	0	0	0	0	0	0	0
Itraconazole	1	0	0	0	0	0	0	0	0	0
Ivosidenib	1	0	0	0	0	0	0	0	0	0
Ketamine	1	0	0	0	0	0	0	0	0	0
Ketoconazole	1	0	0	0	0	0	0	0	0	0
Ketoprofen	1	0	0	0	0	0	0	0	0	0
Ketotifen	1	0	0	0	0	0	0	0	0	0
L-Glutamine	0	0	0	0	0	0	1	0	0	0
Lamivudine	0	0	0	0	0	0	1	0	0	0
Leuprolide	0	0	0	0	0	0	0	0	0	1
Lidocaine	1	0	0	0	0	0	0	0	0	0
Lomustine	1	0	0	0	0	0	0	0	0	0
Lonoctocog alfa	0	0	0	1	0	0	0	0	0	0
Losartan	0	0	0	0	0	0	0	0	1	0
Lutein	0	0	0	0	0	0	1	0	0	0
Lycopene	0	0	0	0	0	0	1	0	0	0
Mafenide	1	0	0	0	0	0	0	0	0	0
Magnesium hydroxide	0	0	0	0	0	0	0	0	1	0
Mecasermin	0	1	0	0	0	0	0	0	0	0
Meclizine	0	0	0	0	0	0	1	0	0	0
Meclofenamic acid	0	0	0	0	0	0	0	1	0	0
Mepivacaine	1	0	0	0	0	0	0	0	0	0
Mesalazine	1	0	0	0	0	0	0	0	0	0
Mestranol	0	0	0	0	0	0	1	0	0	0
Methazolamide	0	0	0	0	0	0	1	0	0	0
Methyldopa	1	0	0	0	0	0	0	0	0	0
Methylene blue	1	0	0	0	0	0	0	0	0	0
Metoclopramide	1	0	0	0	0	0	0	0	0	0
Miconazole	1	0	0	0	0	0	0	0	0	0
Mometasone furoate	1	0	0	0	0	0	0	0	0	0
Moroctocog alfa	0	0	0	1	0	0	0	0	0	0
Morphine	1	0	0	0	0	0	0	0	0	0
Moxifloxacin	1	0	0	0	0	0	0	0	0	0
Nevirapine	1	0	0	0	0	0	0	0	0	0
Nicardipine	0	0	0	0	0	0	1	0	0	0
Nicorandil	1	0	0	0	0	0	0	0	0	0
Nifedipine	0	0	0	0	0	0	1	0	0	0
Nimodipine	0	0	0	0	0	0	1	0	0	0
Niraparib	1	0	0	0	0	0	0	0	0	0
Nitrazepam	0	0	0	0	0	0	0	1	0	0
Nitrofurantoin	1	0	0	0	0	0	0	0	0	0
Nitrous acid	1	0	0	0	0	0	0	0	0	0
Norethisterone	0	0	0	0	0	0	0	1	0	0
Nystatin	0	1	0	0	0	0	0	0	0	0
Ocriplasmin	0	1	0	0	0	0	0	0	0	0
Olanzapine	0	0	0	0	0	0	0	1	0	0
Olaparib	1	0	0	0	0	0	0	0	0	0
Olopatadine	0	1	0	0	0	0	0	0	0	0
Ondansetron	1	0	0	0	0	0	0	0	0	0
Orlistat	0	0	0	0	0	0	1	0	0	0
Oxaliplatin	1	0	0	0	0	0	0	0	0	0
Oxymetazoline	1	0	0	0	0	0	0	0	0	0
Pamidronic acid	0	0	0	0	0	0	0	0	1	0
Panitumumab	0	0	0	0	0	0	0	0	1	0
Papaverine	0	0	0	0	1	0	0	0	0	0
Peginterferon alfa-2a	0	0	0	1	0	0	0	0	0	0
Pegloticase	1	0	0	0	0	0	0	0	0	0
Pentetic acid	0	1	0	0	0	0	0	0	0	0
Pentosan polysulfate	0	1	0	0	0	0	0	0	0	0
Perindopril	1	0	0	0	0	0	0	0	0	0
Phenazopyridine	1	0	0	0	0	0	0	0	0	0
Phenol	1	0	0	0	0	0	0	0	0	0
Phenolphthalein	0	0	0	0	0	0	0	1	0	0
Phenoxymethylpenicillin	1	0	0	0	0	0	0	0	0	0
Phenylalanine	0	0	0	1	0	0	0	0	0	0
Phenylbutazone	0	0	0	0	0	0	1	0	0	0
Pilocarpine	1	0	0	0	0	0	0	0	0	0
Pimozide	1	0	0	0	0	0	0	0	0	0
Potassium	0	0	0	0	0	0	0	0	1	0
Potassium chloride	1	0	0	0	0	0	0	0	0	0
Potassium nitrate	1	0	0	0	0	0	0	0	0	0
Prednisolone	1	0	0	0	0	0	0	0	0	0
Prilocaine	1	0	0	0	0	0	0	0	0	0
Primaquine	1	0	0	0	0	0	0	0	0	0
Probucol	0	0	0	0	0	0	0	0	1	0
Procainamide	0	0	0	0	0	0	0	0	1	0
Prochlorperazine	1	0	0	0	0	0	0	0	0	0
Propofol	0	0	0	0	0	0	1	0	0	0
Pyrithione	1	0	0	0	0	0	0	0	0	0
Quinestrol	1	0	0	0	0	0	0	0	0	0
Quinidine	1	0	0	0	0	0	0	0	0	0
Quinine	1	0	0	0	0	0	0	0	0	0
Ramipril	0	0	0	0	0	0	0	0	1	0
Rasburicase	1	0	0	0	0	0	0	0	0	0
Risperidone	1	0	0	0	0	0	0	0	0	0
Ropivacaine	1	0	0	0	0	0	0	0	0	0
Roxithromycin	0	1	0	0	0	0	0	0	0	0
Rucaparib	1	0	0	0	0	0	0	0	0	0
Sacituzumab govitecan	0	0	0	0	0	0	0	0	0	1
Saquinavir	1	0	0	0	0	0	0	0	0	0
Sodium ascorbate	1	0	0	0	0	0	0	0	0	0
Sodium chloride	1	0	0	0	0	0	0	0	0	0
Sodium ferric gluconate complex	1	0	0	0	0	0	0	0	0	0
Sodium hydroxide	0	0	0	0	1	0	0	0	0	0
Sodium sulfate	1	0	0	0	0	0	0	0	0	0
Stearic acid	0	0	0	0	0	0	0	1	0	0
Sulfadiazine	1	0	0	0	0	0	0	0	0	0
Sulfamethoxazole	1	0	0	0	0	0	0	0	0	0
Sulfanilamide	1	0	0	0	0	0	0	0	0	0
Sulfinpyrazone	1	0	0	0	0	0	0	0	0	0
Sulfisoxazole	1	0	0	0	0	0	0	0	0	0
Suprofen	1	0	0	0	0	0	0	0	0	0
Tacrine	1	0	0	0	0	0	0	0	0	0
Tafenoquine	1	0	0	0	0	0	0	0	0	0
Talazoparib	1	0	0	0	0	0	0	0	0	0
Tannic acid	1	0	0	0	0	0	0	0	0	0
Tenecteplase	0	0	0	1	0	0	0	0	0	0
Terbinafine	0	0	0	0	0	0	0	0	1	0
Tetracaine	1	0	0	0	0	0	0	0	0	0
Thiothixene	1	0	0	0	0	0	0	0	0	0
Tiludronic acid	0	0	0	0	0	0	0	0	1	0
Tolazamide	1	0	0	0	0	0	0	0	0	0
Tolbutamide	1	0	0	0	0	0	0	0	0	0
Tolfenamic acid	0	0	0	0	0	0	0	1	0	0
Triamcinolone	1	0	0	0	0	0	0	0	0	0
Triamterene	1	0	0	0	0	0	0	0	0	0
Trichloroethylene	0	0	0	0	0	0	0	1	0	0
Triclabendazole	1	0	0	0	0	0	0	0	0	0
Triclocarban	1	0	0	0	0	0	0	0	0	0
Urokinase	0	0	0	0	1	0	0	0	0	0
Vandetanib	1	0	0	0	0	0	0	0	0	0
Vemurafenib	0	0	0	0	0	0	0	0	1	0
Venetoclax	1	0	0	0	0	0	0	0	0	0
Vinorelbine	0	0	0	0	0	0	0	0	1	0
Warfarin	1	0	0	0	0	0	0	0	0	0
Zafirlukast	0	0	0	0	0	0	0	0	1	0
Zileuton	0	0	0	0	0	0	0	0	1	0
