# Supplementary material for: Exploring Precise Medication Strategies for OSCC Based on Single-Cell Transcriptome Analysis from a Dynamic Perspective
Source: Cancers (Basel). 2022 Sep 30;14(19):4801. doi: 10.3390/cancers14194801 (PMC9564072; doi:10.3390/cancers14194801)
Supplement: Supplementary file 1 [file cancers-14-04801-s001.zip › table S9.xlsx]

## Sheet: Sheet1
#This table shows the literature validation results of CCLE intersection drugs. Only drugs that have not shown efficacy (logFC>0) on OSCC from the experimental data of CCLE were verified, and drugs that already have been proved effective (logFC<0) were marked in green color.
Drug Name	CCLE logFC	Disease	PubmedID	Description	Note
haloperidol	0.00731547
palbociclib	0.00805444	OSCC	31516747	We demonstrated that 80% of OSCC cell lines are sensitive to palbociclib at sub-micromolar concentrations. Consistently, palbociclib was effective in controlling tumor growth in mice.
cytarabine	0.0129234
lidocaine	0.0145967	SCC	29633269	Lidocaine has shown antiproliferative and cytotoxic activity on several cell types.
busulfan	0.0167737
flutamide	0.0200164	prostate cancer	1794008	Flutamide, a nonsteroidal antiandrogenic drug devoid of hormonal agonist activity, is used in the treatment of advanced prostate cancer.
folic-acid	0.023778
roxithromycin	0.0238159	cutaneous T-cell lymphoma	24438145	Our in vitro study suggested that combination of FK228 and RXM may be helpful for enhancing tumor killing effects.	combined treatment
diazoxide	0.02469	lung cancer	19052819	Taken together, these results suggest that diazoxide inhibits lung cancer cell proliferation via downregulation of Cyclin D1 transcription, which may have important therapeutic implications in lung cancer patients.
melphalan	0.0249156	OSCC	24632975	TiO2 NPs showed no cytotoxicity nor hormetic growth stimulation at lower concentrations. Doxorubicin, melphalan, 5-fluorouracil and gefitinib were cytotoxic. This experimental study demonstrated for the first time that TiO2 NP do not affect the antitumor potential of chemotherapeutic agents against the HSC-2 OSCC cell line.
fluoxetine	0.0263649	lung cancer	34413774	Fluoxetine administration could inhibit tumor growth. The inhibition might be via suppressing kynurenine pathway and enhancing cellular immunity.
sulfadiazine	0.0288888
diethylstilbestrol	0.0290877	prostate cancer	24256023	DES(diethylstilboestrol) has been an established treatment for prostate cancer for eight decades.
medroxyprogesterone-acetate	0.0317081
vemurafenib	0.0342492	melanoma	23094782	Vemurafenib is an oral agent licensed for patients with BRAF V600E mutation-positive inoperable and metastatic melanoma.
trichloroethylene	0.0352352
moxifloxacin	0.0380267	pancreatic cancer	26260159	We have investigated the anti-proliferative and apoptosis-inducing mechanism of older generation fluoroquinolones Moxifloxacin and Ciprofloxacin on the pancreatic cancer cell-lines MIA PaCa-2 and Panc-1. Herein, we found that both the fluoroquinolones suppressed the proliferation of pancreatic cancer cells by causing S-phase arrest and apoptosis.
chlorpromazine	0.0397245	breast cancer	30703373	In this study, we identified that the antipsychotic chlorpromazine (CPZ) exhibited potent anti-breast cancer and anti-CSC(cancer stem cells) capabilities.
bupivacaine	0.0398897	OSCC	34164473	Bupi could be used as an anticancer drug against the growth and stemness ability of OSCC.
verapamil	0.0444328	OSCC	17241428	Verapamil was found to enhance PYM-induced cytotoxicity and apoptosis in KB cells.
etacrynic-acid	0.0445945	lung cancer	33189676	Ethacrynic acid (ECA) is a diuretic that inhibits cellular ion flux and exerts anticancer effects.	Ethacrynic is a synonym of etacrynic
liothyronine	0.0622939	cancer	32894141	A small molecule liothyronine was discovered to serve as a potential candidate for cancer immunotherapy by blocking the immune checkpoint TIGIT/PVR.
amlodipine	0.0661929	gastric cancer	33771646	The current study shows the usefulness of lercanidipine and amlodipine for the targeted and combinatorial therapeutics of gastric cancer and specifically to improve the efficiency of doxorubicin.
desogestrel	0.0685447
prochlorperazine	0.0698178	cancer	32852120	Fluphenazine, perphenazine and prochlorperazine possess anticancer activity towards different types of human cancer. The antitumor activity is mainly mediated by an effect of the drugs on the cell cycle, proliferation or apoptosis.
glyburide	0.0732501	prostate cancer	31529508	This study suggests that glyburide could serve as a potential agent for treatment of prostate cancer.
imiquimod	0.0789751	OSCC	22577802	Imiquimod inhibited effectively the growth of OSCC cells by inducing apoptosis and necrosis.
doxazosin	0.0822564	squamous cell lung cancer	31484920	This study also suggests that a combination of doxazosin and other EPHA2 inhibitors directed to inhibit the pertinent signaling components may be a novel therapeutic strategy for MPM and Non-small cell lung cancer patients who have either EPHA2 or CBL alterations.	combined treatment
rucaparib	0.0824705	ovarian cancer	30672100	To date, three PARP inhibitors, namely, olaparib, rucaparib and niraparib have been approved for the treatment of ovarian cancer in the United States.
letrozole	0.0843973	breast cancer	16500235	The encouraging results of such trials identify letrozole as a better alternative to tamoxifen in improving responses rates in the treatment of advanced breast cancer and as neoadjuvant therapy, which allows breast-conserving surgery in women with inoperable breast cancer or who were not candidates for breast-conserving surgery.
estradiol-valerate	0.0926091
phenytoin	0.0975856	breast cancer	22678159	Phenytoin suppresses Na(+) current in VGSC-expressing metastatic BCa( breast cancer) cells, thus inhibiting VGSC-dependent migration and invasion.
olopatadine	0.0978844	Esophageal cancer	32707495	Potential target drugs, including Olopatadine and Amlexanox, were identified for clinical therapies to improve patients' survival outcomes.
ramipril	0.0986894
bimatoprost	0.100948
acetazolamide	0.102795	HNSC	32947166	These results demonstrated that combined treatment with acetazolamide and cisplatin could synergistically inhibit the malignant development of HNSCC cells.
urethane	0.103962	cancer	22619090	A thermogelling multiblock poly(PEG/PPG/PCL urethane) was successfully synthesized using HMDI as a coupling agent. The aqueous copolymer solution exhibited thermogelling behavior at a critical gelation concentration of 3 wt %. The paclitaxel-loaded thermogels were also effective in reversing the growth of the cancer cells, making it potentially useful as a chemotherapeutic drug delivery vehicle.
acitretin	0.106939	CSCC	33718249	Our experience indicates that combination therapy with acitretin and clarithromycin may be an effective and well-tolerated treatment for unresectable CSCC.	combined treatment
chloramphenicol	0.115184	non-small cell lung cancer	30609861	Since HIF-1α plays multiple roles in infections, inflammation, and cancer cell stemness, our findings suggest a potential clinical value of chloramphenicol in the treatment of these conditions.
atazanavir	0.115424
metformin	0.116914	OSCC	33249080	The present study indicated that C1632 and metformin had a synergistic anti-tumor effect on the proliferation, migration, and self-renewal capacities of OSCC cells in vitro and in vivo.
procainamide	0.119515	lung cancer	19885602	These results further suggest that procaine and procainamide may have a potential use for preventing the development of lung cancer.
ardeparin	0.120615
erythromycin	0.121411
febuxostat	0.124084
dapsone	0.124708	glioma	28852934	Dapsone provides activity against glioma which can be further enhanced by molecular modifications.
histamine	0.127634	OSCC	32395857	Importantly, histamine receptors are differentially expressed in OPMDs and OSCC. Due to the enormous success of histamine-based medications, histamine receptors may also represent promising and viable drug targets in oral cancer.
amiloride	0.128112	esophageal cancer	24999355	This study suggests that inhibition of NHE-1 expression or activity or combination of amiloride and guggulsterone could be useful in control of esophageal adenocarcinoma.	combined treatment
mestranol	0.130509
deferiprone	0.143657	OSCC	15161023	Deferiprone (HK1), which showed the highest tumor specificity, had 10 times higher cytotoxicity than maltol (HK3) in both human promyelocytic leukemia HL-60 and human oral squamous cell carcinoma HSC-2 cell lines.
tamoxifen	0.144086	OSCC	17112777	Oral squamous cancer(OSCC) cell lines were treated with various concentrations of tamoxifen.Growth and aggregation behavior as well as the protein expression and its changes were analysed. Tamoxifen induced a significant growth inhibition and induced the ability to form cell aggregates.
nalidixic-acid	0.14458
prilocaine	0.150119
valproic-acid	0.153483	HNSC	26239260	As a result, VPA inhibited the self-renewal abilities of HNSCC CSCs during two serial passages and decreased the expression of stem cell markers, such as Oct4, Sox2 and CD44. VPA also potentiated the cytotoxic effect of cisplatin by suppressing the ABCC2 and ABCC6 transporters as well as by inducing caspase-mediated apoptosis. In addition, the combination of VPA and cisplatin attenuated tumor gro…
celecoxib	0.155611	OSCC	31788052	In conclusion, these results suggest that celecoxib could be used for the effective prevention and treatment of LPS-stimulated OSCC.
pravastatin	0.156847	Type 2 diabetes mellitus	34295853	In patients with T2DM and cancer, hydrophilic statins, and pravastatin in particular, are associated with improved DFS as well as OS.
acetylcholine	0.170537
resorcinol	0.174492	cancer	12562085	5-(2'-oxoheptadecyl)-resorcinol and 5-(2'-oxononadecyl)-resorcinol exhibit cytotoxic effects against the human colon tumor cell lines COLO-320, DLD-1 and HT-29 and the human hepatocellular carcinoma cell line HEP-G2.
ciprofloxacin	0.175578	HNSC	15033673	The combination of docetaxel, cisplatin and 5-FU associated with prophylactic ciprofloxacin is feasible and active in patients with SCCHN.	combined treatment
dopamine	0.179162	CSCC	33846213	Herein we report that the stimulation of DA D2 receptors in endothelial cells in ultraviolet B (UVB)-induced cutaneous lesions in mice significantly reduced the tumor number, tumor burden, and malignant squamous cell carcinoma in these animals.
trimethoprim	0.180836	cancer	28843641	Pneumocystis Jirovecii (PJ) is regarded as an agent of fungal infection and in cases of pneumocystis pneumonia (PCP) in immune-compromised patients including cancer patients.Prophylactic use of Sulfamethoxazole/Trimetoprim (ST) reduced the detection of PJ DNA. Prophylactic use of ST may be necessary for cancer patients during chemotherapies.
sulfinpyrazone	0.188009
diazepam	0.188838	HNSC	23426784	In addition, other benzodiazepines, diazepam and clonazepam also exhibited anti-proliferative activities.
oxymetazoline	0.1893
tolfenamic-acid	0.19139	HNSC	22536345	Taken together, these results demonstrate that TA induces apoptosis via NAG-1 expression in head and neck squamous cell carcinoma, providing an additional mechanistic explanation for the apoptotic activity of TA.
sulindac	0.198184	cancer	22866174	Sulindac is an FDA-approved non-steroidal anti-inflammatory drug with documented anticancer activities.
mafenide	0.204541
allopurinol	0.205021	ESCC	2424595	Forty patients with advanced squamous cell carcinoma of the esophagus were treated with a combination of cisplatin, 5-FU (by continuous 5-day infusion), and allopurinol. This regimen is effective and can be included in a multimodality approach.	combined treatment
urea	0.207348	TNBC	33039722	Recently, we have identified novel urea-based compounds with cytotoxicity against selected cell lines and with the ability to cross the blood-brain barrier in vivo. Overall, we envision that these compounds can be further developed for the potential treatment of metastatic breast cancer.
leflunomide	0.207415	OSCC	29039518	The results suggested that LEF(leflunomide) may act as a potential therapeutic agent in the treatment of OSCC in the future.
tolazamide	0.208419
mesalazine	0.220803	OSCC	30867139	Our findings provide novel evidence that the combination of 5-ASA and HT is a promising approach for the enhancement of apoptosis; it may serve as an effective strategy for treating human OSCC.	combined treatment; 5-aminosalicylic acid (5-ASA) is a synonym of mesalazine
ivermectin	0.222061	cancer	34483925	Ivermectin suppressed cell proliferation by promoting ROS-mediated mitochondrial apoptosis pathway and inducing S phase arrest in CRC cells, suggesting that ivermectin might be a new potential anticancer drug therapy for human colorectal cancer and other cancers.
ketoprofen	0.225011	breast cancer	32900351	Our study, for the first time, elucidated an anti-BCSC activity for Ketoprofen-RGD via declining stemness markers, inducing toxicity, and apoptosis in these cells and parental cells. These findings may suggest this compound as a promising anti-breast cancer.
taurine	0.226115	cancer	32705269	Taurine can be combined with other chemotherapeutic drugs, not only mediating durable responses in various malignancies, but also circumventing the limitations met from chemotherapeutic drugs, thus improving the therapeutic outcome.
chenodeoxycholic-acid	0.22946
lycopene	0.229784	OSCC	33531840	These observations indicate that lycopene regulates OSCC cell growth by inhibiting IGF1 pathway, which may be a promising agent for the treatment of OSCC.
articaine	0.230883
isoprenaline	0.235804	OSCC	31262876	Isoprenaline and dexmedetomidine induce non-apoptotic cell death by different mechanisms.
olaparib	0.245042	OSCC	35269669	We explored the potential of olaparib in inhibiting cancer invasion in oral carcinoma using three oral cancer cell lines, HSC-2, Ca9-22, and SAS. Olaparib treatment markedly reduced their proliferation, migration, invasion, and adhesion.
bepridil	0.253824	HNSC	30871913	bepridil might perturb the development of HNSCC through targeting PCNA.
perindopril	0.255747	HNSC	15449186	Our findings suggest that perindopril has no direct cytotoxicity against tumor cells, but has a potential to inhibit tumor growth due to suppression of VEGF-induced angiogenesis in vivo.
cholecalciferol	0.261468	OSCC	24907534	Topical CAL can improve the efficacy of ALA-PDT in treating precancerous lesions, likely through the increase in CPOX level and in PpIX production.	combined treatment
zidovudine	0.269468	ESCC	27220342	Each of the drugs investigated (zidovudine, abacavir and lamivudine) could be used for sensitizing human esophageal cancer cell lines to radiation. Consequently, the present study supports the potential of these three drugs as therapeutic agents for the radiosensitization of esophageal squamous cell cancer.	combined treatment
cyclophosphamide	0.273654	HNSC	15635577	The P-450 2B1- cyclophosphamide system may be useful approach for gene therapy of squamous cell carcinomas of head and neck.
pyrimethamine	0.293445	lung cancer	30642883	Pyr(Pyrimethamine) plays a dual role in antitumor proliferation and metastasis by targeting DHFR and TP. Pyr may have potential clinical applications for the treatment of lung cancer.
salicylic-acid	0.311708	Actinic Keratoses	27443886	Low-dose 5-FU/SA is an effective and well-tolerated treatment option licensed for the lesion-directed treatment of mild-to-moderate hyperkeratotic AK lesions.
pioglitazone	0.316562	oral cancer	26516762	Administration of pioglitazone (500 mg/kg diet beginning at week 10 or 1000 mg/kg diet beginning at week 17) induced significant reductions in oral cancer incidence without significant effects on OSCC invasion scores.
ofloxacin	0.341163	OSCC	34170451	Considering the cell viability, caspase-3, and apoptotic activity results, it's conclude that the levofloxacin-cisplatin combination was also effective compared to the only cisplatin treatment on OSCC cells.	combined treatment
abemaciclib	0.35359	breast cancer	33369721	Three such inhibitors, palbociclib, ribociclib, and abemaciclib were recently approved for breast cancer treatment in various settings and combination regimens.
sulfamethoxazole	0.35937
chlorhexidine	0.383419	OSCC	29790310	CHX exhibited better anti-cancer properties than CE for both the oral cancer cell lines.
dydrogesterone	0.38383
triamterene	0.456451	colon cancer	30043689	In vitro cytotoxicity of triamterene against HCT116 and CT26 cells showed promising anticancer effects with IC50 values of 31.30 and 24.45 μM, respectively.
doxorubicin	-4.88212	-	-	-	-
bortezomib	-4.53975	-	-	-	-
daunorubicin	-4.09627	-	-	-	-
digoxin	-4.00684	-	-	-	-
ouabain	-3.59536	-	-	-	-
mitoxantrone	-3.59267	-	-	-	-
digitoxin	-3.56453	-	-	-	-
docetaxel	-2.70518	-	-	-	-
paclitaxel	-2.6672	-	-	-	-
dasatinib	-2.62084	-	-	-	-
fluvastatin	-2.51731	-	-	-	-
vinorelbine	-2.43324	-	-	-	-
clofarabine	-2.3674	-	-	-	-
gemcitabine	-2.25161	-	-	-	-
ribociclib	-1.90597	-	-	-	-
methotrexate	-1.69568	-	-	-	-
floxuridine	-1.64218	-	-	-	-
norepinephrine	-1.47005	-	-	-	-
trametinib	-1.43112	-	-	-	-
simvastatin	-1.36934	-	-	-	-
chlorpropamide	-1.30483	-	-	-	-
thiram	-1.30238	-	-	-	-
amoxicillin	-1.27251	-	-	-	-
etoposide	-1.2662	-	-	-	-
oxaliplatin	-1.24068	-	-	-	-
berberine	-1.14002	-	-	-	-
decitabine	-1.08662	-	-	-	-
talazoparib	-1.08561	-	-	-	-
vandetanib	-0.983276	-	-	-	-
flufenamic-acid	-0.925803	-	-	-	-
triclabendazole	-0.921377	-	-	-	-
piroxicam	-0.876485	-	-	-	-
phenylbutazone	-0.873626	-	-	-	-
sulfanilamide	-0.809418	-	-	-	-
curcumin	-0.808106	-	-	-	-
lapatinib	-0.805743	-	-	-	-
niclosamide	-0.762662	-	-	-	-
fenofibrate	-0.740347	-	-	-	-
mifepristone	-0.712375	-	-	-	-
quinidine	-0.677809	-	-	-	-
clofibrate	-0.653022	-	-	-	-
imatinib	-0.648666	-	-	-	-
sulfasalazine	-0.61729	-	-	-	-
fluspirilene	-0.598204	-	-	-	-
omeprazole	-0.584448	-	-	-	-
fenbufen	-0.575867	-	-	-	-
azacitidine	-0.571569	-	-	-	-
triamcinolone	-0.566582	-	-	-	-
rutin	-0.5359	-	-	-	-
doxycycline	-0.523468	-	-	-	-
memantine	-0.522765	-	-	-	-
hydroxyurea	-0.49044	-	-	-	-
cimetidine	-0.478003	-	-	-	-
mepivacaine	-0.472944	-	-	-	-
nicorandil	-0.460984	-	-	-	-
papaverine	-0.460251	-	-	-	-
norfloxacin	-0.449471	-	-	-	-
arbutin	-0.417608	-	-	-	-
levonorgestrel	-0.401394	-	-	-	-
reserpine	-0.38955	-	-	-	-
oxcarbazepine	-0.378666	-	-	-	-
clozapine	-0.372513	-	-	-	-
adefovir-dipivoxil	-0.369303	-	-	-	-
dacarbazine	-0.352101	-	-	-	-
venetoclax	-0.346449	-	-	-	-
calcitriol	-0.345767	-	-	-	-
prednisolone	-0.341686	-	-	-	-
miconazole	-0.334277	-	-	-	-
carboplatin	-0.334108	-	-	-	-
orlistat	-0.320333	-	-	-	-
phenolphthalein	-0.317796	-	-	-	-
theophylline	-0.312201	-	-	-	-
alectinib	-0.307001	-	-	-	-
primaquine	-0.306208	-	-	-	-
mefenamic-acid	-0.303165	-	-	-	-
dimercaprol	-0.299488	-	-	-	-
propofol	-0.297034	-	-	-	-
azathioprine	-0.296957	-	-	-	-
clodronic-acid	-0.296083	-	-	-	-
glucosamine	-0.288019	-	-	-	-
clindamycin	-0.285327	-	-	-	-
pimozide	-0.282232	-	-	-	-
tacrine	-0.279556	-	-	-	-
disulfiram	-0.279077	-	-	-	-
fludarabine	-0.273738	-	-	-	-
ibuprofen	-0.271301	-	-	-	-
chloroquine	-0.265989	-	-	-	-
testosterone	-0.26384	-	-	-	-
troglitazone	-0.256796	-	-	-	-
benzylpenicillin	-0.255893	-	-	-	-
losartan	-0.248387	-	-	-	-
carbamazepine	-0.247545	-	-	-	-
thioridazine	-0.246323	-	-	-	-
diclofenac	-0.244526	-	-	-	-
hydrocortisone	-0.242977	-	-	-	-
estrone	-0.242248	-	-	-	-
clioquinol	-0.240435	-	-	-	-
fulvestrant	-0.239418	-	-	-	-
oxyquinoline	-0.237744	-	-	-	-
diacerein	-0.233345	-	-	-	-
dicoumarol	-0.231306	-	-	-	-
tetracaine	-0.229883	-	-	-	-
prednisone	-0.229536	-	-	-	-
lovastatin	-0.223819	-	-	-	-
dabrafenib	-0.222188	-	-	-	-
glimepiride	-0.220998	-	-	-	-
terbinafine	-0.218035	-	-	-	-
astemizole	-0.209397	-	-	-	-
menadione	-0.204984	-	-	-	-
itraconazole	-0.204862	-	-	-	-
glipizide	-0.204122	-	-	-	-
saquinavir	-0.201759	-	-	-	-
carvedilol	-0.201099	-	-	-	-
risperidone	-0.195282	-	-	-	-
cidofovir	-0.194104	-	-	-	-
estradiol	-0.193378	-	-	-	-
dinoprost	-0.193267	-	-	-	-
probenecid	-0.19266	-	-	-	-
tolbutamide	-0.186531	-	-	-	-
pilocarpine	-0.18196	-	-	-	-
aminoglutethimide	-0.181709	-	-	-	-
chlorambucil	-0.176931	-	-	-	-
nimesulide	-0.175955	-	-	-	-
mometasone-furoate	-0.172271	-	-	-	-
progesterone	-0.167632	-	-	-	-
sertraline	-0.162681	-	-	-	-
indomethacin	-0.161677	-	-	-	-
metoclopramide	-0.157968	-	-	-	-
lamivudine	-0.157367	-	-	-	-
warfarin	-0.157314	-	-	-	-
isoconazole	-0.155381	-	-	-	-
meclizine	-0.151703	-	-	-	-
ondansetron	-0.151555	-	-	-	-
crizotinib	-0.150713	-	-	-	-
epinephrine	-0.148447	-	-	-	-
amiodarone	-0.146409	-	-	-	-
deoxycholic-acid	-0.140299	-	-	-	-
carmustine	-0.133306	-	-	-	-
thiothixene	-0.132774	-	-	-	-
triclosan	-0.12859	-	-	-	-
methyldopa	-0.128228	-	-	-	-
methazolamide	-0.127039	-	-	-	-
gliclazide	-0.124433	-	-	-	-
zileuton	-0.123906	-	-	-	-
quinestrol	-0.123589	-	-	-	-
mercaptopurine	-0.123424	-	-	-	-
thalidomide	-0.122452	-	-	-	-
caffeine	-0.116315	-	-	-	-
ketotifen	-0.110046	-	-	-	-
hydroxychloroquine	-0.110005	-	-	-	-
cianidanol	-0.106584	-	-	-	-
probucol	-0.106067	-	-	-	-
ascorbic-acid	-0.105101	-	-	-	-
nimodipine	-0.104436	-	-	-	-
exemestane	-0.103667	-	-	-	-
artesunate	-0.103067	-	-	-	-
atorvastatin	-0.102094	-	-	-	-
naproxen	-0.101829	-	-	-	-
cisplatin	-0.0920434	-	-	-	-
isoniazid	-0.090424	-	-	-	-
meclofenamic-acid	-0.0887718	-	-	-	-
ribavirin	-0.0874967	-	-	-	-
bosentan	-0.0874604	-	-	-	-
quinine	-0.0868818	-	-	-	-
phenazopyridine	-0.0830511	-	-	-	-
betulinic-acid	-0.0792791	-	-	-	-
flucloxacillin	-0.0791493	-	-	-	-
hexachlorophene	-0.0786577	-	-	-	-
ketoconazole	-0.0754789	-	-	-	-
nevirapine	-0.0726789	-	-	-	-
sirolimus	-0.0681424	-	-	-	-
glutathione	-0.0676313	-	-	-	-
nefazodone	-0.0667771	-	-	-	-
melatonin	-0.0646028	-	-	-	-
propranolol	-0.0574567	-	-	-	-
ropivacaine	-0.0573978	-	-	-	-
choline	-0.0553486	-	-	-	-
diethyltoluamide	-0.0458551	-	-	-	-
olanzapine	-0.0422498	-	-	-	-
ethionamide	-0.0348748	-	-	-	-
capsaicin	-0.0319289	-	-	-	-
zafirlukast	-0.0305088	-	-	-	-
clomifene	-0.0259297	-	-	-	-
acetylcysteine	-0.0247513	-	-	-	-
pentetic-acid	-0.0211513	-	-	-	-
hesperidin	-0.0181628	-	-	-	-
eugenol	-0.0171376	-	-	-	-
minocycline	-0.01635	-	-	-	-
nicardipine	-0.0151385	-	-	-	-
amcinonide	-0.0131162	-	-	-	-
temozolomide	-0.0130192	-	-	-	-
ifosfamide	-0.00829785	-	-	-	-
captopril	-0.00146161	-	-	-	-
suprofen	-0.00121944	-	-	-	-
amodiaquine	-0.00114043	-	-	-	-

## Sheet: Sheet2
#This table shows the literature validation results of drugs that were not contained in CCLE.
Drug Name	Disease	PubmedID	Description	Note
Acetylsalicylic acid	OSCC	30002310	We found that ASA could downregulate the OSCC cell proliferation colony formation, invasion, and migration, as well as upregulate apoptosis. Furthermore, we found that ASA suppressed the activation of the focal adhesion kinase (FAK) and the phosphorylation of Akt, NF-κB, and STAT3. Overall, our data suggested that ASA may be developed as a chemopreventive agent to effectively treat OSCC.
Alitretinoin	OSCC	18522733	All-trans retinoic acid (ATRA) is a signalling molecule with important roles in differentiation and apoptosis. Both As-ODN-hTR and ATRA can significantly inhibit tumor growth in this OSCC xenograft solid-tumor model, and the combination of the two agents had a synergistic anti-tumorogenic effect. We also demonstrated that this anti-tumor effect correlated with inhibition of telomerase activity.	retinoic acid is a synonym of Alitretinoin
Arsenic trioxide	OSCC	33929648	Aflibercept and arsenic trioxide drugs apply a cytotoxic effect on some human cancer cell lines. However, no more study has followed the effects of both drugs, especially arsenic trioxide, on oral squamous cell carcinoma (OCC). Arsenic trioxide had a significant cytotoxic effect on three cell lines. Our results demonstrated that both drugs significantly decreased endoglin, VEGFA, and VEGFB expres…
Beta carotene	OSCC	17367228	Optimal levels of daily allowance of micronutrients like vitamin C, E, antioxidants, zinc, beta-carotene, and folate are effective in prevention of oral cancer.
Cannabidiol	OSCC	32380706	Our results demonstrate that 24 hours after exposure to 30 µM CBD can significantly decrease the micromotion rate, damage the integrity of cell morphology, reduce cell viability, and induce higher apoptosis in treated SCC-25 cells, while the other three drugs attain similar effects at the concentration of 100 µM or higher.
Cantharidin	OSCC	27930712	Taken together, these findings suggest that cantharidin induces apoptosis in OSCC cells via the JNK-regulated mitochondria and ER stress-related signaling pathways.
Cobalt chloride	OSCC	26081859	The hypoxic cell model of OSCC could be induced by CoCl2. The expression level of hypoxic markers was up regulated significantly and the cells biological behaviour changed including decreased cell proliferation, increased apoptosis and decreased migration.
Copper	OSCC	27765374	Supplement of copper significantly enhanced the inhibitory effect of curcumin treatment on migration and viability of oral cancer cells. Together, these findings provide molecular insight into the role of copper in overcoming insensitivity of oral cancer cells to curcumin treatment, suggesting a new strategy for cancer therapy.	combined treatment
Cyclosporine	OSCC	30378503	The present study initially demonstrated that Cyclosporine A (CsA) could inhibit the progression of OSCC cells and can mediate the signal molecules of NFATc1 signaling pathway, which has strong relationship with cancer development.
Dactinomycin	pancreatic cancer	10760829	Actinomycin D (actD) is an inhibitor of RNA synthesis and acts as a potent inducer of apoptosis in several cell lines.
Dexamethasone	stomatitis	33443477	Dexamethasone mouthwash formulation could be considered as a suitable alternative for stomatitis management.
D-glucose	OSCC	31533338	Coincidentally, 2-deoxy-d-glucose (2DG) impaired N-linked glycosylation of the key oncogenic receptors Axl and Met in SCC15 cells, thereby reducing the cell viability and colony formation ability.
Dimethyl sulfoxide	gingival epithelial carcinoma	28904318	In addition, dimethyl sulfoxide significantly reduced cellular invasion and migration, and CAY10591 enhanced this decrease.
Fluorouracil	OSCC	30395230	Cisplatin alone or in combination with 5FU (5-fluorouracil) and docetaxel (TPF) are common regimen chemotherapeutics for treatment of advanced oral squamous cell carcinoma (OSCC).
Hemin	prostate cancer	27815112	Finally, in vitro analyses showed that, hemin augmented the anticancer efficacy of cisplatin, while ZnPP inhibited its apoptotic effect in PC3 cells.	combined treatment
Hydralazine	prostate cancer	34440180	The individual treatments with hydralazine and enzalutamide exerted growth-inhibitory effects in prostate cancer cells and their combined treatment displayed synergistic effects.
Hydroquinone	OSCC	11131635	Hydroquinone (HQ) dose-dependently reduced the viable cell number of oral tumor cell lines (HSC-2, HSG). The present study suggests that cytotoxic activity of HQ is generated by radical-mediated oxidation mechanism.
Isoeugenol	breast cancer	34801536	Control of ER-positive breast cancer by ERα expression inhibition, apoptosis induction, cell cycle arrest using semisynthetic isoeugenol derivatives.
Isotretinoin	OSCC	28000225	Oral isotretinoin as chemoprophylaxis for patients treated for oral cavity squamous cell carcinoma, in situ disease, or dysplasia may be beneficial in decreasing recurrence rate.
Manganese	cancer	34594005	Here, we demonstrate a prototype of cancer metalloimmunotherapy using cyclic dinucleotide (CDN) stimulator of interferon genes (STING) agonists and Mn2+.
Methionine	HNSC	30575033	AdoMet(S-Adenosyl-l-methionine) triggers apoptosis in head and neck squamous cancer by inducing ER stress and potentiates cell sensitivity to cisplatin.
Mitomycin	ASCC	26905274	The well-established standard of care for localized ASCC consists of the combination of 5-fluorouracil (5FU) and mitomycin (MMC) chemotherapy, concurrent with external beam radiation therapy (EBRT).
Nitric Oxide	OSCC	15979383	Exogenous nitric oxide had an inhibitory effect on Tca8113 cells proliferation in a dose and time-dependent manners and possibly via p53 dependent apoptosis pathway.
Nitroprusside	OSCC	15979383	Tca8113 cells were cultured with various concentrations of nitric oxide that were released from sodium nitroprusside (SNP). SNP can release nitric oxide into the culture medium in a dose-dependent manner. Nitric oxide induces oral squamous cell carcinoma cells apoptosis with p53 accumulation.
Palmitic Acid	Prostate cancer	34653428	Palmitic acid inhibits prostate cancer cell proliferation and metastasis by suppressing the PI3K/Akt pathway
Phenylbutyric acid	OSCC	29658787	Sodium phenylbutyrate (SPB) as a salt of 4-phenylbutyric acid (4-PBA) has been reported to be an ammonia scavenger, histone deacetylase inhibitor, and an endoplasmic reticulum stress inhibitor in various diseases, including neurological diseases, inflammatory disorders, and carcinogenesis. These data demonstrated that the treatment of SPB could function as antitumor therapeutics for OSCC.
Prasterone	cancer	8538200	Cancer prevention with dehydroepiandrosterone and non-androgenic structural analogs.	dehydroepiandrosterone is a synonym of Prasterone
Silver	OSCC	34750535	We then show that in mice with murine OSCC tumours injected with oral microbiota from patients with OSCCs, antitumour responses were enhanced by the subcutaneous delivery of an adhesive hydrogel incorporating silver nanoparticles (which inhibited the growth of bacteria competing with Peptostreptococcus) alongside the intratumoural delivery of the bacterium P. anaerobius (which upregulated the lev…
Sodium fluoride	glioblastoma	22773580	5-FU had the selective cytostatic activity towards oral squamous cell carcinoma cell lines, whereas NaF was selectively cytotoxic towards glioblastoma cell lines.
Topotecan	ovarian cancer	19232038	The peer-reviewed literature reports that topotecan is an effective, well tolerated treatment option for relapsed ovarian cancer.
Tretinoin	OSCC	18522733	All-trans retinoic acid (ATRA) is a signalling molecule with important roles in differentiation and apoptosis. Both As-ODN-hTR and ATRA can significantly inhibit tumor growth in this OSCC xenograft solid-tumor model, and the combination of the two agents had a synergistic anti-tumorogenic effect. We also demonstrated that this anti-tumor effect correlated with inhibition of telomerase activity.	retinoic acid is a synonym of Tretinoin
Zinc acetate	prostate cancer	19534805	Direct intra-tumoral injection of zinc-acetate halts tumor growth in a xenograft model of prostate cancer.
Zinc chloride	oral mucositis	35170247	Zinc chloride and sodium bicarbonate mouthwashes were effective in treating and reducing the severity of oral mucositis, and subsequently improving quality of life in patients with cancer under chemotherapy.
Zinc sulfate, unspecified form	prostate cancer	31463762	Concentration-Dependent Effects of Zinc Sulfate on DU-145 Human Prostate Cancer Cell Line: Oxidative, Apoptotic, Inflammatory, and Morphological Analyzes：We found that ZnSO4 caused a concentration-dependent increase in oxidative stress, apoptosis, and inflammation pathways.
Aldesleukin	melanoma and renal cancer	26832745	Aldesleukin, recombinant human IL2, is an effective immunotherapy for metastatic melanoma and renal cancer.
Ampicillin	HNSC	15926086	The combination therapy of ampicillin and sulbactam (Unacid) promises a good therapeutic and prophylactic outcome. The results of this study suggest, that Unacid is an effective antibiotic in the prophylaxis of ORN in irradiated patients with head and neck tumors.	combined treatment
Auranofin	adenocarcinoma and lung squamous cell carcinoma	31660987	Combination of IPA-3 or OTSSP167 and auranofin was highly synergistic in EGFR or KRAS mutant adenocarcinoma and squamous cell carcinoma cell lines and decreased tumor volume in mice models.	combined treatment
Benzatropine	colorectal cancer	34299028	Our results demonstrate that fluphenazine, fluoxetine and benztropine have enhanced anticancer activity when used alone as compared to being used in combination, making them ideal candidates for drug repurposing in colorectal cancer (CRC).	benztropine is a synonym of Benzatropine
Bevacizumab	OSCC	29672933	Also, bevacizumab-treated cells migration was lower than the control group.
Bleomycin	OSCC	6189571	The greatest effect of bleomycin and good clinical course were achieved in the group with a well-defined tumor-host borderline.
Calcifediol	HNSC	14648070	Although no clinical responses were observed, results of this pilot study demonstrated that treatment of HNSCC patients with 25-hydroxyvitamin D(3) reduces the number of immune suppressive CD34(+) cells, increases HLA-DR expression, increases plasma IL-12 and IFN-gamma levels, and improves T-cell blastogenesis.	25-hydroxyvitamin D(3) is a synonym of Calcifediol
Calcium citrate	prostate cancer	33744326	We found citrate could significantly induce apoptosis and autophagy of prostate cancer cells in vitro and in vivo.
Cetuximab	HNSC	29332581	Cetuximab received early favor as an exciting and promising new therapy with relatively mild side effect, and due to this, received authorization in 2004 from the European Medicines Agency (EMA) and in 2006 from the Food and Drug Association (FDA) for the treatment of patients with squamous cell cancer of the head and neck in combination with radiation therapy for locally advanced disease.
Chloroprocaine	breast cancer	29914426	Human breast cancer cell lines, MDA-MB-231 and MCF7, were incubated with each of six local anesthetics (lidocaine, mepivacaine, ropivacaine, bupivacaine, levobupivacaine, and chloroprocaine) (10 μM ~ 10 mM) for 6 to 72 h. Assays for cell viability, cytotoxicity, migration, and cell cycle were performed. Local anesthetics at high concentrations significantly inhibited breast cancer cell survival.
Colchiceine	OSCC	28393818	Colchicines significantly inhibited the growth of oral SCC-9 cell line by arresting G2M phase of the cell cycle (94.90%).	Colchicine is a synonym of Colchiceine
Cupric oxide	breast cancer	33773555	Our findings implicate CuO-NPs to possess antimicrobial and anti-cancer effects and more significant potential in smaller sizes, suggesting their pharmaceutical and biomedical capacity.
Deferoxamine	cancer	33685989	These findings show that targeting the iron chelator deferoxamine to mitochondria impairs mitochondrial respiration and biogenesis of [Fe-S] clusters/heme in cancer cells, which suppresses proliferation and migration and induces cell death.
Encorafenib	colorectal cancer	31566309	A combination of encorafenib, cetuximab, and binimetinib resulted in significantly longer overall survival and a higher response rate than standard therapy in patients with metastatic colorectal cancer with the BRAF V600E mutation.	combined treatment
Enoxaparin	OSCC	33312942	A combination of cisplatin and enoxaparin sodium shows a synergic effect that reduces cell viability and cell migration capacity and increases the apoptosis of human OSCC cells.	combined treatment
Ethinylestradiol	hormone-refractory prostate cancer	20944163	ethinylestradiol, which is a novel treatment protocol for patients with hormone-refractory prostate cancer (HRPC).
Ferric ammonium citrate	OSCC	31379408	Cancer cell death by non-thermal plasma was promoted dose-dependently by prior application of ferric ammonium citrate.
Flavin adenine dinucleotide	liver cancer	33912380	The highlights follows that FAD formulations (NP1; NP2) significantly suppressed the tumor growth and reduced the tumor index without effects on the body weight of mice.
Flavone	OSCC	23857227	The flavone baicalein induced G1 phase arrest in oral cancer cells by enhancing the degradation of CDK4 (cyclin-dependent kinase) and cyclin D1, and activating AhR (aryl hydrocarbon receptor). Similarly, quercetin (a flavonol) inhibited OSCC cell proliferation via both G1 phase arrest and mitochondria-mediated apoptosis, besides decreasing cell migration and invasion.
Flurbiprofen	colorectal cancer	32934701	In conclusion, the present study revealed that flurbiprofen inhibited COX2 expression in colorectal cancer, and affected the proliferation, invasion, migration and apoptosis of colorectal cancer cells.
Gallium nitrate	bladder cancer	12776258	Gallium nitrate is also active in combination regimens for advanced bladder cancer. Because it has a different mechanism of action, minimal myelosuppression, and activity in previously treated patients, gallium nitrate may be useful as a single agent in patients with advanced bladder cancer who fail front-line chemotherapy regimens.
Gentamicin	oesophagus carcinoma	7101222	The most appropriate antibiotic combination in this study was ampicillin or penicillin with gentamicin and metronidazole.	combined treatment
Heparin	OSCC	19414349	These findings indicate that heparin induces apoptosis through suppression of AKt, and suggest a potential utility of heparin for development of less toxic chemotherapy in treatment of oral SCC.
Hyaluronic acid	OSCC	32186431	Further analysis revealed that the presence of exogenous HA promoted mesenchymal-epithelial transition (MET) in primary tumors while reducing the metastatic potential of OSCC.
Ivosidenib	cholangiocarcinoma	32416072	Progression-free survival was significantly improved with ivosidenib compared with placebo, and ivosidenib was well tolerated. This study shows the clinical benefit of targeting IDH1 mutations in advanced, IDH1-mutant cholangiocarcinoma.
Ketamine	breast cancer	34800882	Thus, we concluded that Ketamine suppressed proliferation and induced ferroptosis of breast cancer cells by targeting KAT5/GPX4 axis.
Leuprolide	prostate cancer	32469183	Injectable luteinizing hormone-releasing hormone agonists (e.g., leuprolide) are the standard agents for achieving androgen deprivation for prostate cancer despite the initial testosterone surge and delay in therapeutic effect.
Lomustine	GBM	34536314	Lomustine (CCNU) and nimustine (ACNU), which were previously used as standard therapeutic agents against GBM before TMZ. These findings suggest that CCNU or ACNU may serve as a therapeutic agent in salvage treatment against TMZ-R-GBM.
Lutein	OSCC	34072756	However, lutein Nps treatment seemed to have a positive effect, by downregulating the MMP-9 levels. Loaded in Nps, lutein could be regarded as a protective factor against local invasiveness, in whose molecular landscape MMPs, and especially MMP-9 are the main actors.
Magnesium hydroxide	colon cancer	7904896	These results suggest that the anti-carcinogenic effect of magnesium hydroxide on rat colon carcinogenesis induced by MAM acetate may be related to the inhibition of the carcinogen-induced expression of c-myc proto-oncogene and cell proliferation.
Methylene blue	HNSC	29642437	Multiresistant (Detroit 562) HNSCC cells expressing cancer stem cell markers are sensitive to MB/red laser combined PDT.	combined treatment
Morphine	OSCC	31049688	Our results suggest that in human oral cancer HSC-3 cells, morphine exposure inhibits cell viability and growth via suppression of VEGF in clinical conditions.
Nifedipine	colorectal cancer	33113363	We show that nifedipine (NIFE), a calcium channel blocker, inhibits calcium influx to impair nuclear factor of activated T cell 2 (NFAT2) dephosphorylation, activation, and nuclear translocation, thus preventing transcriptional activation of downstream signaling molecules to suppress colorectal cancer (CRC) proliferation and metastasis.
Niraparib	epithelial ovarian cancer, fallopian tube or primary peritoneal cancer	32029455	In 2017 and 2018, olaparib, rucaparib, and niraparib were approved for the maintenance treatment of recurrent, epithelial ovarian, fallopian tube, or primary peritoneal cancer irrespective of the BRCA status.
Nitroglycerin	NSCLC	31630149	Moreover, NTG synergistically enhanced cytotoxicity and cell growth inhibition by cisplatin treatment in NSCLC cells, which were associated with downregulation of TS expression and inactivation of AKT in A549 and H1703 cells.	combined treatment
Nystatin	gastric cancer	30015970	Nystatin, a lipid raft inhibitor, inhibited the activation of Cav‑1 and markedly reversed RANKL‑induced gastric cancer cell migration.
Ocriplasmin	papillary thyroid cancer	27779685	Ocriplasmin, β‑mercaptoethanol and recombinant α 1‑antitrypsin may be potential drugs for the treatment of PTC.
Oleic Acid	TSCC	28900281	Oleic acid induces apoptosis and autophagy in the treatment of Tongue Squamous cell carcinomas
Panitumumab	SCCHN	27688102	The addition of panitumumab to docetaxel/cisplatin may improve PFS in recurrent/metastatic SCCHN and has the potential to improve outcomes in these fully, or mostly, active patients.	combined treatment
Peginterferon alfa-2a	chronic myeloid leukemia	21175313	As compared with other treatments, the addition of peginterferon alfa-2a to imatinib therapy resulted in significantly higher rates of molecular response in patients with chronic-phase CML.	combined treatment
Penicillamine	cancer	28389407	Importantly, DPEN also demonstrated selective toxicity in human breast and lung cancer cells, relative to normal untransformed human lung or mammary epithelial cells and enhanced cancer cell killing when combined with ionizing radiation or carboplatin.	D-penicillamine (DPEN) is a synonym of penicillamine
Pentosan polysulfate	cancer	1279186	We conclude that heparin-binding growth factors contribute substantially to tumor growth in vivo and that PPS acts by blocking the paracrine effects of heparin-binding growth factors released from the tumor cells.
Phenol	cancer	24374225	The interaction of phenolic compounds on metabolic and signaling pathways like P450, MAP kinase, PI3 kinase, IGF-1, NF-kB and ROS seems to exert an inhibitory effect on cell proliferation and tumor metastasis and induces apoptosis in various types of cancer cells, including colon, lung, prostate, hepatocellular or breast cancer.
Phenylalanine	breast cancer	29202403	In this study, we discovered a β-phenylalanine scaffold by virtual high-throughput screening, as well as designed and synthesized 46 derivatives with assessment of inhibition activity against eEF2K and cytotoxicity. After several rounds of kinase and anti-proliferative activity screening, we discovered an eEF2K inhibitor (21l) with best eEF2K enzymatic activity (IC50 of 5.5 μM) and anti-prolifera…
Potassium	cancer	9216787	Dietary carcinogenic agents studied include sodium, cadmium, fat, cholesterol, calories, and alcohol; dietary anticarcinogenic agents include potassium, vitamins A, C, and D, selenium, and fiber.
Pyrithione	cancer	27381943	Here we report that platinum pyrithione (PtPT), a chemically well-characterized synthetic complex of platinum, inhibits proteasome function and thereby exhibits greater and more selective cytotoxicity to multiple cancer cells than cisplatin, without showing discernible DNA damage both in vitro and in vivo.
Rifampicin	haematological malignancies	32974856	Conclusion Low-dose rasburicase is effective and may be an acceptable choice for critically ill children with haematological malignancies.
Sacituzumab govitecan	epithelial cancer	33741442	Sacituzumab govitecan (SG), a trophoblast cell surface antigen-2 (Trop-2)-directed antibody-drug conjugate, has demonstrated antitumor efficacy and acceptable tolerability in a phase I/II multicenter trial (NCT01631552) in patients with advanced epithelial cancers.
Silver nitrate	cancer	26499861	The present study tests the strength and efficacy of silver metal ions as an alternative treatment program for the destabilisation of cancerous cell growth. Specifically, silver nitrate was applied against H-ras 5RP7 cell lines with all cytotoxic, anti-proliferative and apoptotic effects recorded.
Sodium ascorbate	GBM and PC	31306660	ASC considerably decreased the proliferation and motility of GBM and PC cells. This effect was accompanied by intracellular ROS over-production and necrotic death of tumor cells, apparently resulting from their "autoschizis". In vivo studies demonstrated the retardation of GBM tumor growth and invasion in the rats undergone intravenous ASC administration, in the absence of detectable systemic adv…	ASC is a synonym of Sodium ascorbate
Sodium chloride	SCLC	30183476	Intriguing findings showed that NaCl supplement markedly enhanced the anti-tumor activities of digoxin in both in vitro and in vivo models of SCLC. We also found that this combination lead to morphological shrinking of SCLC cells, together with high levels of cytochrome C release. Thus, this is the first demonstration that NaCl is a potent supplement necessitating superior anti-cancer effects of …	combined treatment, NaCl is a synonym of Sodium chloride
Stearic acid	colorectal adenocarcinoma	34924752	When the growth inhibitory potential of SA was tested on colorectal adenocarcinoma (DLD-1) cells, a 50% inhibitory concentration (IC50) of 60 µM was recorded. Moreover, SA inhibited the proliferation potential of DLD-1 cells as shown by the clonogenic assay and there was a sustained response even after withdrawal of the compound. Elucidation of the mechanism of action revealed, that the inhibitor…
Streptozocin	pancreatic and other gastrointestinal foregut neuroendocrine tumour	24445147	Cytotoxic chemotherapy is widely used for advanced, unresectable pancreatic and other gastrointestinal foregut neuroendocrine tumours (NETs) and the most commonly used regimen combines 5-fluorouracil with streptozocin.	combined treatment
Sulfisoxazole	breast cancer	34439933	Recently, an antibiotic SFX was shown to have anti-tumour and anti-metastatic effects in mouse models of breast cancer. Together, these results suggest that the administration of SFX could partially rescue cancer-induced weight loss by inhibiting lipolysis.
Tannic acid	Prostate cancer	31969643	Prostate cancer (PCa) cells exploit the aberrant lipid signaling and metabolism as their survival advantage. TA exhibited dual effects by inhibiting lipogenic signaling and suppression of lipid metabolic pathways. The membrane permeability and functionality of PCa were severely affected and caused nuclear disorganization during drug exposure. Finally, these consolidated events shifted the cell's …
Taurocholic acid	cancer	23665255	We have synthesized taurocholic acid (TCA) linked heparin-docetaxel (DTX) conjugates for oral delivery of anticancer drug. An anti-tumor study in MDA-MB231 and KB tumor bearing mice showed significant tumor growth inhibition activity by the ternary biomolecular conjugates.	combined treatment
Tetracycline	pancreatic cancer	26032425	Minocycline, a synthetic tetracycline, displays antitumor activity.
Thimerosal	gastric cancer	17698513	The results suggest that in SCM1 cells, thimerosal caused Ca2+-independent apoptosis via phosphorylating p38 MAPK resulting in caspase-3 activation.
Thiotepa	bladder cancer	414402	Thiotepa significantly reduced the recurrence rate compared with placebo (P = 0.016) or pyridoxine (P = 0.015).
Ursodeoxycholic acid	OSCC	25951128	These results proved that UDCA could induce apoptosis of HSC-3 cancer cells through caspase activation, and the higher concentration of UDCA had stronger effects in vitro.
Vanadium	cancer	32290299	One of the areas in vanadium-based compound research is their potential anticancer activity.
Vinblastine	OSCC	33742719	Vinblastine, taxol, and C12 (combretastatin-2-aminoimidazole analog) inhibit Wnt/β-catenin signaling in oral squamous cell carcinoma (OSCC). Our results provide evidence that the decrease in Wnt/β-catenin signaling is an important antitumor effect of MTAs and the combined use of MTAs with Wnt/β-catenin signaling antagonists could be a promising strategy for cancer chemotherapy.
Vitamin D	OSCC	32922538	In summary, our results show that VitD inhibited the growth of OSCC cells through the LUCAT1-MAPK signalling pathway.
Vitamin E	OSCC	8301609	Hence, we might suggest that the overall potential of vitamin E in controlling malignant cell proliferation in vivo could be due to its own effect combined with that of endogenous PGs which are normally produced in excessive amounts by malignant cells.
Zinc oxide	HNSC	21042728	Due to their photocatalytic properties, ZnO NPs may induce cell death in human HNSCC cell lines in vitro.
Zinc sulfate	prostate cancer	31463762	Concentration-Dependent Effects of Zinc Sulfate on DU-145 Human Prostate Cancer Cell Line: Oxidative, Apoptotic, Inflammatory, and Morphological Analyzes：We found that ZnSO4 caused a concentration-dependent increase in oxidative stress, apoptosis, and inflammation pathways.
Zoledronic acid	OSCC	25059973	Zoledronic acid increases cytotoxic activity in the PE/CA-PJ15 cell line and reduces cell migration capacity.
2-mercaptobenzothiazole
Acetaminophen
Aluminum sulfate
Calcium chloride
Cholesterol
Cobalt
Cupric Chloride
Cupric sulfate
Ethanol
Formaldehyde
Hydrogen peroxide
Iron
Lactic acid
Metamfetamine
Nickel sulfate
Oxygen
Phenobarbital
p-Phenylenediamine
Propylparaben
Selenium
Silicon dioxide
Succimer
Titanium dioxide
Zinc
Alendronic acid
Aluminium
Aluminum hydroxide
Aluminum oxide
Antihemophilic factor, human recombinant
Artenimol
Aurothioglucose
Bromazepam
Butylparaben
Calcium Phosphate
Calcium phosphate dihydrate
Ceftriaxone
Chromium
Coal tar
Cocaine
Crofelemer
Cysteine
Dalteparin
Didecyldimethylammonium
Dinoprostone
Edetic acid
Estazolam
Estradiol acetate
Ferric chloride
Ferric pyrophosphate citrate
Filgrastim
Flunitrazepam
Gadopentetic acid
Glutamic acid
Glutathione disulfide
Glycolic acid
Imidurea
Iron Dextran
Isopropyl alcohol
Isosorbide dinitrate
L-Glutamine
Lonoctocog alfa
Malathion
Mecasermin
Methyl salicylate
Methylchloroisothiazolinone
Methylparaben
Moroctocog alfa
NADH
Nitrazepam
Nitrofurantoin
Nitrous acid
Norethisterone
Pamidronic acid
Parnaparin
Pegloticase
Phenoxymethylpenicillin
Potassium chloride
Potassium nitrate
Racementhol
Rasburicase
Sodium ferric gluconate complex
Sodium hydroxide
Sodium sulfate
Tafenoquine
Tenecteplase
Tiludronic acid
Triclocarban
Urokinase

## Sheet: Sheet3
	#specific cell cluster that the drug target to. This relationship is represented as 0-1, and 1 represents that the drug is cell cluster-specific.										#drug sensitivity of each cell cluster. Specific cell clusters were marked in red color.										#drug sensitivity of specific cell clusters and non-specific cell clusters
cluster drug	1	2	3	4	5	6	7	8	9	10	1	2	3	4	5	6	7	8	9	10	non-specific	specific	PubMed ID	Disease	Description	note
thiram	1	0	0	0	0	0	0	1	0	0	-2.35605	-1.03536	-0.598023	-0.597853	-0.545481	-0.200917	-1.39688	-1.4382	-0.869689	-1.69476	-0.86737	-1.89713	11875743	glioma / lung carcinoma	We found that oral administration of thiram (30 microg) to mice caused significant inhibition of C6 glioma tumour development (60%) and marked reduction (by 3-5-fold) in metastatic growth of Lewis lung carcinoma.
mefenamic-acid	1	0	0	0	0	0	0	1	0	0	-0.980781	0.218435	-0.19166	0.437517	0.00564641	0.00742471	0.342065	-0.672138	-0.430114	0.966672	0.169498	-0.826459	26622892	UCC	Meclofenamic acid was revealed to be an efficient antineoplastic and antitumor agent in in vitro and in vivo models of UCC in the present study.
gemcitabine	1	0	0	0	0	0	0	0	1	0	-2.92075	-1.99147	-1.89993	-1.70874	-1.91272	-1.63866	-2.09471	-2.36896	-2.49325	-1.25952	-1.85934	-2.707	33967202	NSCLC	Gemcitabine maintenance therapy after gemcitabine plus platinum agents is a suggested treatment for unresectable squamous cell lung cancer.	combined treatment
curcumin	1	1	0	1	1	0	1	1	1	0	-0.436056	-2.06344	0.106096	-0.549069	-1.37302	-0.553846	-1.38638	-0.225607	-1.35757	-0.642481	-0.36341	-1.05588	33500696	OSCC	The findings from the present study suggested that Cur may inhibit the proliferation of OSCC cells via a Sp1/NF-κB-dependent mechanism.
vinorelbine	0	0	0	0	0	0	0	0	1	0	-2.25477	-2.6954	-2.26649	-2.52912	-2.41905	-2.4545	-2.92118	-2.39108	-2.93066	-0.605644	-2.28192	-2.93066	26736136	HNSC	Vinorelbine seems to be a well-tolerated regimen in heavily pretreated patients.
decitabine	1	1	1	0	1	1	1	1	1	1	-1.31552	-1.58076	-0.103043	-0.563672	-1.07684	-0.629427	-1.72496	-0.92195	-1.61628	-0.836812	-0.563672	-1.08951	25391133	HNSC	Combination treatment of cisplatin and decitabine significantly reduces HNSCC growth and HNSCC pain.	combined treatment
mercaptopurine	1	0	0	0	0	0	0	0	0	0	-0.481622	0.134182	-0.107122	0.0955693	0.196431	0.0847004	-0.0260345	-0.222691	0.0371496	-0.0605944	0.014621	-0.481622	34480764	acute lymphoblastic leukemia	The thiopurine prodrugs 6-mercaptopurine and azathioprine are among the world's essential medications for acute lymphoblastic leukemia, immunosuppression and several autoimmune conditions.
disulfiram	1	0	0	1	0	0	0	1	1	1	-0.924265	-0.348529	0.441651	0.308009	0.363832	0.344544	-0.23658	-0.403736	0.302988	-1.14398	0.112984	-0.372197	32989819	OSCC	DSF targets mitochondrial inner membrane protein OPA1 to disturb the energy supply, triggering excessive autophagy, and cell death in OSCC.
flucloxacillin	1	0	0	0	0	0	0	0	0	0	-0.353465	0.15692	-0.353187	0.144253	0.455951	-0.107632	0.178124	-0.217035	0.122359	0.506388	0.09846	-0.353465	32521723	cancer	Knowledge about interaction(s) of FLU with the widely used anticancer agents paclitaxel (PAC), imatinib (IMA), and 5-fluorouracil (5-FU is scarce. Collectively, this is the first study showing the binding of FLU to AGP as well as demonstrating a significant drug-drug interactions (DDI) between PAC/IMA/5-FU and FLU.
daunorubicin	1	0	0	0	0	1	0	1	1	0	-4.51922	-3.97568	-4.26368	-4.00587	-4.2011	-3.78769	-4.25835	-4.23028	-4.61729	-2.41899	-3.85395	-4.28862	33717423	HNSC	Two potential drugs (doxorubicin and daunorubicin) were also identified via Connectivity Map and molecular docking, which could be used for HNSC combination therapy.	combined treatment
warfarin	1	0	0	0	0	0	0	0	0	0	-0.485268	-0.0695138	-0.138548	0.0221091	-0.086186	0.323378	-0.22909	-0.0326971	-0.0477296	-0.514289	-0.0858407	-0.485268	35453795	OSCC	Warfarin, at concentrations of 1 μM and 5 μM, significantly reduced cell growth at 72 h in H357 cell line.
sirolimus	1	1	0	1	1	0	1	0	1	0	-0.901156	-0.314277	1.10931	0.609017	0.627505	0.632982	0.354454	-0.287638	-0.0468409	0.238574	0.423308	0.0547836	34479772	CSCC	We identified GRO-α as a driving factor in proliferation and migration. Incubation with sirolimus significantly inhibited GRO-α expression in keratinocytes as well as tumor cell lines.
amiodarone	1	1	0	0	0	0	0	1	0	0	-0.482941	-0.2811	0.176776	0.0460787	0.0712823	-0.019093	0.019704	-0.16471	0.0456958	-0.0863848	0.0362942	-0.309584	33093573	GBM	Low dose Amiodarone markedly reduced the size of GBM xenograft tumors and displayed a strong anti-angiogenic effect, suggesting dual cancer fighting properties.
dicoumarol	1	0	0	0	0	0	0	0	0	0	-0.440027	-0.188886	-0.197173	-0.0798305	-0.126321	-0.125042	-0.0998343	-0.229753	-0.270079	0.0095472	-0.145263	-0.440027	32063361	colon cancer	We utilized dicoumarol (DIC), a derivative of coumarin which has been suggested to be involved in oxidation regulation with anticancer effects, and demonstrated that DIC could induce apoptosis and inhibit cell migration of HMGA2 overexpressing colon cancer cells.
paclitaxel	1	0	0	0	0	0	0	0	1	0	-2.7693	-2.71734	-2.75174	-2.99332	-2.84162	-2.66722	-3.01527	-2.61564	-3.17373	-1.87138	-2.68419	-2.97152	21865152	HNSC	Patients received paclitaxel (80 mg/m(2)) and cetuximab (400/250 mg/m(2)), weekly,Among 46 patients enrolled, the overall response rate was 54% [95% confidence interval (CI) 39% to 69%], with 10 (22%) complete responses and a disease control rate of 80%.
fluvastatin	0	0	0	0	0	0	0	0	1	0	-2.09605	-2.69681	-2.94275	-3.01623	-3.02435	-3.12634	-2.79853	-2.72873	-2.96332	-1.90373	-2.70372	-2.96332	27805296	HNSC	Our results indicate that statins induce apoptosis by increasing the activation of caspase-3 and by enhancing Bim expression through inhibition of the Ras/ERK and Ras/mTOR pathways.
bortezomib	0	0	0	0	0	0	1	0	0	0	-4.90549	-4.20989	-5.20892	-4.54825	-4.28112	-4.43954	-4.77539	-4.65832	-4.53883	-3.87132	-4.51796	-4.77539	21993018	HNSC	Our studies show that the proteasome inhibitor bortezomib potently induces autophagy in HNSCC cells, as demonstrated by upregulation of LC3-II and Beclin-1, and relocalization of GFP-LC3 to a punctate distribution in the cytoplasm.
ethionamide	1	0	0	0	0	0	0	0	0	0	-0.256892	0.121777	0.0100375	0.123312	0.0876303	0.268834	-0.118921	-0.028028	0.200434	-0.693063	-0.00310974	-0.256892	26708503	acute monocytic leukemia	To our knowledge, the present study is the first to demonstrate that ethionamide suppresses NRF2-ARE signaling and disrupts the transcriptional network of the antioxidant response in AML cells, leading to sensitization to chemotherapeutic agents.
olanzapine	0	0	0	0	0	0	0	1	0	0	-0.261644	0.290684	-0.417517	-0.00817557	0.311365	-0.162866	0.182521	-0.163799	0.1628	0.464374	0.0623935	-0.163799	30246876	cancer-related nausea	One study (62 participants) examined olanzapine versus 5-HT3 antagonists, reporting olanzapine may increase the likelihood of 50% or greater reduction in nausea or vomiting at 48 hours (RR 1.82, 95% CI 1.11 to 2.97) and 24 hours (RR 1.36, 95% CI 0.80 to 2.34).	non-cancer
propofol	0	0	0	0	0	0	1	0	0	0	0.300829	-0.651006	-0.196872	-0.755671	-0.849097	-0.651155	-0.65962	-0.134702	-0.613119	-0.3782	-0.436555	-0.65962	33894003	OSCC	Propofol treatment inhibited cell proliferation, migration, invasion, and epithelial-mesenchymal transition (EMT), but promoted apoptosis and induced cell cycle arrest in OSCC cells.
ouabain	1	1	0	0	1	1	1	0	1	0	-3.22759	-3.81079	-3.8676	-3.92116	-3.80643	-3.94739	-3.88402	-3.61635	-3.88376	-2.7738	-3.54473	-3.76	31548455	OSCC	The inhibitory effect of ouabain was attributed to reduced nuclear translocation of the NF-κB p65 subunit.
ketotifen	1	0	0	0	0	0	0	0	0	0	-0.218466	-0.0354264	-0.0918171	-0.033646	-0.06425	-0.0597632	0.065118	-0.0785136	-0.203851	0.34225	-0.0177666	-0.218466	25489422	breast cancer / fibrosarcoma cancer	ketotifen suppresses the migration and invasion of MDA-MB-231 and HT-1080 cancer cells via inhibition of CDC42, Rac, Rho, and MMP-9 expression.
clindamycin	0	0	0	0	1	0	0	0	0	0	-0.196366	-0.308321	-0.352784	-0.356098	-0.470277	-0.0644748	-0.475304	-0.0635644	-0.483668	-0.239562	-0.282238	-0.470277	30410258	HNSC	Systemic treatment with Ivermectin, Albendazole and Clindamycin (Triple Therapy) enhances the removal of maggots, early recovery and relief from distress and associated symptoms.
adefovir-dipivoxil	1	1	0	1	0	0	0	1	0	1	-0.491789	-0.506644	0.0330809	-0.0234938	0.144293	0.190933	-0.707824	0.032902	-0.16248	-0.418549	-0.1004	-0.281515	30872078	colon cancer	This study reveals that CDK1 activation induces vemurafenib resistance and that AD is a promising therapeutic strategy for colon cancer both as a single agent and in combination with vemurafenib.
tetracaine	1	0	0	0	0	0	0	0	0	0	-0.304308	-0.129511	-0.0939669	-0.105569	-0.103326	-0.17435	-0.0235296	-0.202709	-0.143432	-0.143581	-0.124441	-0.304308	22753757	OSCC	Dibucaine, with a log p-value of approximately 3, was the most cytotoxic, followed by tetracaine, bupivacaine or ethylaminobenzoate, whereas lidocaine, procaine and mepivacain were much less cytotoxic.
ribociclib	0	0	0	0	0	0	1	0	1	0	-1.83577	-1.98142	-1.73223	-1.92847	-2.09965	-1.71781	-2.0894	-1.71543	-2.05548	-2.1451	-1.89448	-2.07244	31924739	HNSC	Ribociclib had a cytostatic effect in some HPV-negative SCCHN models but had no effect in HPV-positive models.
ropivacaine	1	0	0	0	0	0	0	0	0	0	-0.156226	-0.109513	0.167698	0.0892114	-0.0705585	0.0600099	0.0206731	-0.0248162	-0.185978	0.209618	0.0173716	-0.156226	33345684	colon cancer	Ropivacaine significantly inhibited the proliferation of colon cancer cells and promoted their apoptosis.
dinoprost	0	0	0	0	0	0	1	1	1	0	-0.254409	-0.340305	-0.151749	-0.260806	-0.0956434	-0.0106367	-0.126296	-0.164974	-0.37989	0.734057	-0.0542132	-0.22372
memantine	0	0	0	0	0	0	1	0	0	0	-0.57027	-0.803625	-0.178122	-0.439025	-0.767015	-0.246644	-0.667491	-0.225501	-0.752801	-0.543581	-0.502954	-0.667491	34461125	prostate cancer	Exposure of prostate cancer cells to memantine (0.25 mM) elicited a potent anticancer response that was accompanied by activation of the Bcl-2-associated X protein (Bax)-dependent pathway.
testosterone	1	1	0	1	0	0	1	1	1	1	-0.398063	-0.432283	0.127349	-0.103317	-0.385033	-0.0303687	-0.204956	-0.180069	-0.479452	0.0342097	-0.0960174	-0.25199
clioquinol	0	0	0	0	0	0	0	0	1	0	-0.124647	-0.241052	-0.264146	-0.322189	-0.448142	-0.172392	-0.319594	-0.0891358	-0.410382	-0.47024	-0.272393	-0.410382	30828702	prostate cancer	Experimental studies demonstrate that the topical cutaneous application of 3% clioquinol cream will provide transdermal absorption of clioquinol into blood, which will result in mobile ZnCQ that is delivered to malignant sites, transports zinc into the ZIP-deficient malignant cells, and induces cytotoxic/tumor suppression effects.
estrone	0	0	0	0	0	0	0	1	0	0	-0.458001	-0.0186032	-0.322916	-0.0140394	-0.0279118	-0.0506961	0.0083372	-0.268327	-0.0169246	-0.281467	-0.131358	-0.268327	19073257	colon cancer	Estrone inhibited MC38 cancer growth in a wide range of concentrations (10(-12) to 10(-4)M) with similar potency and at some concentrations (10(-6) and 10(-4)M) augmented also the cytotoxic action of FU.
etoposide	1	0	0	0	1	1	1	1	0	0	-1.3536	-1.6476	-0.610909	-1.11072	-1.25402	-1.19119	-1.51273	-1.2028	-1.28797	-1.19138	-1.16972	-1.30287	16809151	HNSC	Our data suggest that oral etoposid is markedly effective, in regard to stabilization of disease and survival, and an excellent tolerated therapy for pretreated patients with recurrent and/or metastatic head and neck carcinomas.
zileuton	0	0	0	0	0	0	0	0	1	0	-0.0338922	-0.129395	-0.327159	-0.217445	-0.128096	-0.211305	-0.235715	-0.112835	-0.254209	0.250304	-0.127282	-0.254209	15756036	OSCC	The average number of tumors, the tumor volume, and the number of papillomas, were also inhibited by zileuton, celecoxib, or the combination.
mitoxantrone	0	1	0	0	0	1	0	0	0	0	-3.44959	-3.79056	-3.58101	-3.62172	-3.59679	-3.54281	-4.35143	-3.74677	-3.92287	-2.06335	-3.54169	-3.66669	1711446	pan-cancer	Intravenous mitoxantrone monotherapy has demonstrated therapeutic efficacy similar to that of standard single-agent therapies in the treatment of advanced breast cancer, non-Hodgkin’s lymphoma, acute nonlymphoblastic leukaemia and chronic myelogenous leukaemia in blast crisis. Mitoxantrone is also effective as a component of predominantly palliative treatment regimens for hepatic and advanced ova…
imatinib	1	0	0	0	0	0	0	0	1	0	-0.807434	-0.522272	-0.678158	-0.514459	-0.554201	-0.434383	-0.663598	-0.684021	-0.578178	-0.4952	-0.568287	-0.692806	22576800	HNSC	Thus, imatinib may exert in part its inhibitory effect on malignant cell growth via the blockage of the signal transduction of PTK receptors.
artesunate	1	0	0	0	0	0	0	0	0	0	-0.170854	0.137151	-0.466496	0.0939397	0.41403	-0.405675	0.139362	-0.417933	0.469238	-0.422277	-0.0509622	-0.170854	35338984	CSCC	ART evidently attenuated the migration, invasion and proliferation, lessened cell numbers at G2/M phase and triggered apoptosis of CSCC cells.
tacrine	1	0	0	0	0	0	0	0	0	0	-0.363078	-0.280788	-0.263291	-0.173265	-0.225632	-0.281308	-0.262346	-0.323222	-0.263696	-0.197762	-0.252368	-0.363078	33672694	lung carcinoma	The influence of the tacrine-coumarin compounds on total cell numbers was investigated after 24 h of treatment with the derivatives. As is shown in Figure 5, the total cell number decreased sharply (by more than 50%) in the case of cells treated with compounds 1c and 1d.
orlistat	0	0	0	0	0	0	1	0	0	0	-0.133792	-0.582337	-0.234476	-0.348798	-0.461545	-0.383177	-0.445024	-0.213918	-0.336153	-0.320485	-0.334965	-0.445024	28882785	OSCC	Orlistat inhibits oral cancer through induction of cell cycle arrest and apoptosis in HSC-3 cells.
niclosamide	1	0	0	0	0	0	1	0	1	0	-1.08297	-0.620554	-0.901738	-0.258625	-0.40062	-0.981097	-0.164236	-1.09612	-0.69901	0.482556	-0.539457	-0.64874	30687101	HNSC	To sum up, our findings suggest that niclosamide induces cell cycle arrest in G1 phase in HNSCC through let-7d/CDC34 axis, which enriches the anti-cancer mechanism of niclosamide.
prednisone	1	0	0	0	0	0	0	0	1	0	-0.378825	-0.164685	-0.267585	-0.144303	-0.0679441	-0.313796	-0.0565706	-0.352567	-0.14457	0.073239	-0.161777	-0.261698	28759148	ESCC	Our study suggested an optimal administration program of oral prednisone therapy and demonstrated that it is safe and effective for the prevention of esophageal stricture in patients after complete or semi-circular ESD for esophageal squamous cell carcinoma.
sulfanilamide	1	0	0	0	0	0	0	0	0	0	-0.879505	-0.819998	-0.801871	-0.776253	-0.845582	-0.756732	-0.836848	-0.812873	-0.95288	-0.529226	-0.792474	-0.879505	30019099	cancer cell lines (BGC-823, MGC-803 and SGC-7901)	These sulfanilamide-1,2,3-triazole hybrids as potent tubulin polymerization inhibitors might be used as promising candidates for cancer therapy.
tolbutamide	1	0	0	0	0	0	0	0	0	0	-0.206772	-0.364913	0.00856522	-0.0376589	-0.155294	-0.177037	-0.124405	-0.149306	-0.200347	0.104313	-0.121787	-0.206772	16718685	glioma	In conclusion, tolbutamide and dbcAMP inhibit C6-glioma cell proliferation by increasing Cx43, which correlates with a reduction in pRb phosphorylation due to the up-regulation of the Cdk inhibitors p21 and p27.
lidocaine	1	0	0	0	0	0	0	0	0	0	-0.0771253	-0.0881985	0.0912365	0.0620722	-0.010576	0.0807158	-0.0833068	0.035247	-0.062406	0.0446232	0.00771193	-0.0771253	29633269	OSCC	Lido and HP-β-CD-lido (4000 μM) significantly reduced the viability of SCC9 cells to 83% and 63%, respectively. The viability of SCC25 treated with lido, and HP-β-CD-lido (4000 μM) was 71% and 44%, respectively. Lido (4000 μM) reduced the proliferation of SCC9 and SCC25 to 39.5% and 23.7%, respectively. HP-β-CD-lido (4000 μM) was cytotoxic for both cell lines.
indomethacin	1	1	1	1	1	1	1	1	1	0	-0.0357669	-0.162668	-0.153182	-0.175544	-0.162177	-0.22082	-0.14309	-0.13255	-0.144885	-0.0645485	-0.0645485	-0.147854	21844414	OSCC	Indomethacin can reverse this activation to decrease cell proliferation and increase apoptosis.
meclofenamic-acid	0	0	0	0	0	0	0	1	0	0	0.184236	-0.202942	-0.310066	-0.229971	-0.199918	-0.363184	-0.130932	-0.224546	-0.219284	0.19499	-0.141897	-0.224546	29435052	prostate cancer	Meclofenamic acid inhibits androgen-independent prostate cancer progression both in vitro and in vivo.
dabrafenib	1	0	0	0	0	0	0	0	1	0	-0.158753	-0.150768	-0.604254	-0.157992	-0.235256	-0.232415	-0.0508737	-0.171148	-0.343601	0.241658	-0.170131	-0.251177	27283860	NSCLC	Dabrafenib plus trametinib could represent a new targeted therapy with robust antitumour activity and a manageable safety profile in patients with BRAF(V600E)-mutant NSCLC.	combined treatment
azathioprine	1	1	0	0	0	0	1	1	0	0	-0.462236	-0.208423	-0.331022	-0.263205	-0.207033	-0.327223	-0.255741	-0.410239	-0.384303	-0.0193515	-0.255356	-0.33416
nicardipine	0	0	0	0	0	0	1	0	0	0	-0.189237	0.0505378	0.372355	0.0989461	-0.0472249	0.180844	-0.0435629	-0.0425614	-0.130558	0.0232494	0.0351501	-0.0435629	34483918	breast cancer	We have confirmed that nicardipine inhibits the breast cancer cells migration and colony formation.
thalidomide	0	1	0	0	0	0	1	0	1	0	-0.198845	-0.207335	-0.0420445	0.0235558	-0.0503248	-0.121593	-0.202007	-0.14749	-0.103249	-0.121351	-0.0940132	-0.170864	16873668	multiple myeloma	Thalidomide is an effective maintenance therapy in patients with multiple myeloma.
phenylbutazone	0	0	0	0	0	0	1	0	0	0	-0.399014	-0.785326	-1.29817	-1.28547	-1.27924	-1.26171	-1.10986	-0.871782	-1.08012	-1.03672	-1.03306	-1.10986	31689521	skin cancer (contain SCC)	NSAIDs were classified into nonselective COX inhibitors, including aspirin, ibuprofen, indomethacin, naproxen, piroxicam, sulindac, salsalate, diclofenac, fenbufen, fenoprofen, flurbiprofen, ketoprofen, ketorolac, phenylbutazone, tenoxicam, tiaprofenic acid, tolfenamic acid, tolmetin, flurbiprofen, dexibuprofen, lornoxicam, and phenylbutazone, and selective COX-2 inhibitors, including celecoxib, …
doxycycline	0	0	0	0	1	0	0	0	1	0	-0.402746	-0.567037	-0.360153	-0.42686	-0.524605	-0.430129	-0.516798	-0.446919	-0.513449	-0.438248	-0.448611	-0.519027	20036604	OSCC	Taken together, these results, to our knowledge, may first imply that Doxycycline has an adjuvant therapeutic effect on OSCC that is associated with inhibition of MMPs expression.
temozolomide	1	1	1	1	1	1	1	1	1	0	0.0664883	-0.18022	-0.052193	-0.178186	-0.0696097	-0.216808	-0.0509475	-0.00130985	-0.0345164	-0.00974485	-0.00974485	-0.0797002	29733389	GBM	Temozolomide is the most widely used chemotherapy for patients with glioblastoma (GBM) despite the fact that approximately half of treated patients have temozolomide resistance and all patients eventually fail therapy.
gliclazide	1	0	0	0	0	0	0	1	0	0	-0.110508	-0.108118	-0.00760403	-0.0201051	-0.0703653	-0.117678	-0.102531	-0.150325	-0.16423	0.0985474	-0.0615105	-0.130416	28778564	HCC	In subjects with chronic liver disease, the use of gliclazide was associated with a lower incidence of HCC compared with glimepiride (OR: 0.26, 95% CI: 0.12–0.55; P < 0.001).
meclizine	0	0	0	0	0	0	1	0	0	0	-0.091749	-0.183203	-0.243733	-0.269742	-0.1645	-0.186605	-0.24431	-0.127621	-0.169104	-0.15225	-0.176501	-0.24431	17222494	colon cancer	In this study, we demonstrate that MEC dose-dependently induced apoptosis in human colon cancer cell lines (COLO 205 and HT 29 cells).
mepivacaine	1	0	0	0	0	0	0	0	0	0	-0.5088	-0.54815	-0.395027	-0.407441	-0.562567	-0.453686	-0.564515	-0.434746	-0.668492	0.0647609	-0.441096	-0.5088	32450791	esophageal cancer	Mepivacaine and bupivacaine at 12.5 mM achieved ~ 100% growth inhibition whereas lidocaine and ropivacaine at 12.5 mM achieved ~ 50% growth inhibition in OE19 cells.
diclofenac	1	1	1	0	0	0	1	1	0	1	-0.39035	-0.262034	-0.285646	-0.0246917	-0.0925531	-0.409865	-0.102825	-0.3685	-0.142524	-0.000278671	-0.167409	-0.234939	34436652	colon cancer	In conclusion, diclofenac's effect to retard colorectal tumor growth and metastasis occurs in COX-2 overexpressing colon cancer cells by increased apoptosis and decreased expression of CD44 and ICAM-1.
carboplatin	1	0	0	0	0	0	0	0	1	0	-0.399826	-0.231975	-0.294473	-0.281339	-0.32975	-0.180819	-0.368162	-0.280647	-0.309738	-0.392695	-0.294983	-0.354782	27549331	HNSC	Despite the trend to improved outcomes in using cisplatin, carboplatin is also active and can be a reasonable option to treat patients.
omeprazole	1	0	0	0	0	0	0	0	0	0	-0.624719	-0.780286	-0.608644	-0.513054	-0.285694	-0.810388	-0.446344	-0.786975	-0.271367	-0.593707	-0.566273	-0.624719	33393595	gastric cancer	It was also found that FTO inhibition induced by omeprazole enhanced the activation of mTORC1 signal pathway that inhibited the prosurvival autophagy so as to improve the antitumor efficiency of chemotherapeutic drugs on GC cells.
ketoconazole	1	0	0	0	0	0	0	0	0	0	-0.0586134	-0.0781172	0.00400814	0.0156631	0.00935886	0.0157153	-0.0103933	-0.0348577	-0.0210059	0.0812911	-0.00203752	-0.0586134	9006670	HNSC	Significant inhibition of tumor growth was noted in mice treated with ketoconazole (P = .002).
sulfasalazine	1	0	0	0	0	0	0	0	1	0	-0.488881	-0.551347	-0.648052	-0.604285	-0.686177	-0.555056	-0.634586	-0.548948	-0.773933	-0.379864	-0.576039	-0.631407	25169550	OSCC	These results suggest that SSZ promotes autophagic cell death via Akt and ERK pathways and has chemotherapeutic potential for the treatment of oral cancer.
pimozide	1	0	0	0	0	0	0	0	0	0	-0.274643	-0.226585	-0.212525	-0.138301	-0.178736	-0.165747	-0.234245	-0.293366	-0.224197	-0.335528	-0.223248	-0.274643	33491547	pancreatic cancer	Our patient benefited exclusively from pimozide, it could be reasonable to use pimozide in resistant form and also propose it as first choice treatment.
mometasone-furoate	1	0	0	0	0	0	0	0	0	0	-0.192904	0.0340318	-0.471648	-0.219954	-0.0170294	-0.362542	0.0407032	-0.273527	-0.00284786	-0.000850402	-0.141518	-0.192904	29421985	acute lymphoblastic leukemia	MF can inhibit proliferation and invasion/migration and induce apoptosis in Childhood ALL cells, which may be regulated by Phosphatidylinositol 3-kinase signaling pathway.
nevirapine	1	0	0	0	0	0	0	0	0	0	-0.0877564	-0.152452	0.0376661	-0.031704	-0.0407099	-0.00686018	-0.0602005	-0.0209985	-0.0752816	0.00166987	-0.0387634	-0.0877564	31289132	LUSC	Nevirapine and efavirenz, dramatically countered L1-FGGY abundance, inhibited tumor growth, recovered metabolism dysfunction, and improved the local immune evasion.
ascorbic-acid	1	1	0	1	1	0	1	1	1	0	-0.162684	-0.13525	-0.135644	-0.142929	-0.129304	-0.154988	-0.0977718	-0.165304	-0.166459	0.00623362	-0.0947996	-0.142814	27211910	HNSC	Ascorbic acid induces apoptosis, autophagy, and necrotic cell death in cancer cells. These data demonstrate that ascorbic acid induces necrotic cell death through ROS generation, PKC activation, and cytosolic calcium signaling in Hep2 cells.
cimetidine	1	0	0	0	0	0	0	0	1	0	-0.493864	-0.459003	-0.420769	-0.417577	-0.445072	-0.42684	-0.445495	-0.471739	-0.469305	-0.412252	-0.437344	-0.481585	3755977	HNSC	Cimetidine should be considered as an immunomodulator in patients with squamous cell carcinoma of the head and neck.
cianidanol	0	0	0	0	1	1	1	0	0	0	-0.00622123	-0.119137	-0.106009	-0.146627	-0.136555	-0.126537	-0.114586	-0.0627716	-0.120274	-0.0133084	-0.0820498	-0.125893	31173211	OSCC	Polyphenols in green tea include many catechins-mainly epigallocatechin-3-gallate (EGCG), epigallocatechin (EGC), epicatechin-3-gallate (ECG), and epicatechin (EC)-whereas EGCG is the most effective polyphenol (6). We believe that EGCG is a potential anticancer agent for OSCC therapy.	catechins is a synonym of cianidanol
amoxicillin	1	0	0	0	0	0	0	0	0	0	-1.36715	-1.31414	-1.32761	-1.32148	-1.32321	-1.30127	-1.33563	-1.32848	-1.33512	-1.36118	-1.32757	-1.36715	33138146	Helicobacter pylori	In the presence of 50 μg/mL antibiotics of amoxicillin, tetracycline, or metronidazole at pH 6.0 and pH 2.0, H. pylori counts were decreased by 1.51–3.19, and 1.47–2.82 Log CFU/mL, respectively.	non-cancer
dasatinib	1	0	0	0	0	0	0	0	0	0	-2.74741	-2.63433	-2.77204	-2.75304	-2.78456	-2.74664	-2.72508	-2.70616	-2.88978	-2.36414	-2.70842	-2.74741	31118072	HNSC	Moreover, treatment with 200 nM of Dasatinib led to complete inhibition of cell migration and invasion in Cal27CP cells.
clozapine	1	0	0	1	0	0	1	0	1	0	-0.273661	-0.344245	-0.405651	-0.412242	-0.434963	-0.330779	-0.490428	-0.354156	-0.440653	-0.32946	-0.366542	-0.404246	34297901	ESCC	In this context, risperidone and clozapine were validated for their growth inhibitory potential in three ESCC lines.
clofibrate	0	1	0	0	0	0	0	0	0	0	-0.642037	-0.610175	-0.604813	-0.532776	-0.440448	-0.642959	-0.546245	-0.650027	-0.393603	-0.703905	-0.572979	-0.610175	26621841	breast cancer	Clofibrate treatment reduced the proliferation of breast cancer cells probably by inhibiting NF-κB and ERK1/2 activation, reducing cyclinD1, cyclinA, cyclinE, and inducing pro-apoptotic P21 levels.
papaverine	0	0	0	0	1	0	0	0	0	0	-0.439865	-0.521032	-0.361326	-0.321089	-0.437848	-0.396109	-0.478197	-0.57248	-0.423762	-0.0929555	-0.400757	-0.437848	25980655	breast cancer	Papaverine inhibited proliferation of MDA-MB-231 and MCF-7 cells with an IC50 value of 6.06 ± 1.98 and 6.16 ± 0.84.
norfloxacin	1	0	0	0	1	0	0	0	0	0	-0.564274	-0.384193	-0.600283	-0.365982	-0.384788	-0.415607	-0.502861	-0.391582	-0.453654	-0.415039	-0.44115	-0.474531	35480245	cancer cell lines (HCT-116, HepG-2, PC3 and MCF-7)	Furthermore, an antitumor efficacy against HCT-116, HepG-2, PC3 and MCF-7 cancer cells revealed the highest cytotoxic efficacy with no influence on healthy cells.
thioridazine	0	0	0	0	0	0	1	0	1	0	-0.207132	-0.359554	-0.34632	-0.385173	-0.362995	-0.363709	-0.355212	-0.260608	-0.338375	-0.229139	-0.314329	-0.346793	28182008	HNSC	Collectively, our study demonstrates that combined treatment with carboplatin and thioridazine induces apoptosis through proteasomal degradation of Mcl-1 and c-FLIP by upregulation of Nrf2-dependent PSMA5 expression.	combined treatment
fulvestrant	1	1	0	1	0	1	1	1	1	0	-0.230146	-0.302364	-0.315179	-0.324721	-0.318472	-0.356038	-0.282375	-0.286732	-0.317537	-0.174675	-0.269442	-0.299988	31826360	Breast Cancer	Ribociclib plus fulvestrant showed a significant overall survival benefit over placebo plus fulvestrant.
cidofovir	1	1	0	1	0	0	1	1	0	0	-0.38473	-0.0525634	-0.250721	-0.145145	-0.128205	-0.139635	-0.0952706	-0.212404	-0.247019	-0.0133766	-0.155791	-0.178023	27331622	HNSC	Furthermore, CDV can be considered a promising broad spectrum anti-cancer agent, not restricted to HPV+ lesions.
lapatinib	0	0	0	0	0	0	1	0	0	0	-0.69192	-0.916768	-0.713765	-0.749191	-0.784712	-0.769239	-0.770585	-0.617664	-0.755153	-0.738726	-0.748571	-0.770585	24611017	pan-cancer	Lapatinib has been observed to have efficacy in several other tumor types including breast cancer and patient small subset of gastric cancers, malignancies that are associated with HER2 overexpression.
theophylline	1	1	0	0	0	0	1	1	0	0	-0.29838	-0.338608	-0.342035	-0.286773	-0.278411	-0.309398	-0.337528	-0.321453	-0.266229	-0.351174	-0.30567	-0.323992	27586866	bladder cancer	Thus we used the synthetic biology approach to create theophylline controllable RNAi-based genetic switches which silenced TINCR in a dosage-dependent manner. Both RNAi-OFF and ON switches can be used to quantitatively control the expression of TINCR in bladder cancer to suppress the progression of bladder cancer.
capsaicin	1	1	0	0	1	0	1	0	1	0	-0.0379211	0.0125432	-0.0457056	0.0398604	-0.00999543	0.00184036	0.0445046	-0.0546565	-0.0324725	0.12579	0.0134256	-0.00466826	34512323	OSCC	Collectively, our results reveal a novel mechanism by which capsaicin sensitizes oral cancer cells to anticancer drugs through the up-regulation of autophagy and down-regulation of ribophorin II, and further indicate that the induction of necroptosis is a critical factor in the capsaicin-mediated chemosensitization of oral squamous carcinoma cells to conventional anticancer drugs.
moxifloxacin	1	0	0	0	0	0	0	0	0	0	-0.0082704	-0.0319345	0.0051849	-0.00955784	-0.00297107	-0.0436402	0.0510527	-0.035531	-0.0259637	0.178444	0.00945371	-0.0082704	23793404	OSCC	The resistance rates in the OSCC group were penicillin 40%, ampicillin 57%, doxycycline 23%, clindamycin 47%, and amoxicillin/clavulanic acid 20%, but up to 100% of pathogens were susceptible to azithromycin, telithromycin, levofloxacin, and moxifloxacin.
fenbufen	0	0	0	0	0	0	0	0	1	0	-0.599627	-0.486785	-0.497076	-0.450053	-0.445141	-0.473746	-0.455416	-0.549928	-0.505259	-0.43496	-0.488081	-0.505259	31689521	skin cancer (contain SCC)	NSAIDs were classified into nonselective COX inhibitors, including aspirin, ibuprofen, indomethacin, naproxen, piroxicam, sulindac, salsalate, diclofenac, fenbufen, fenoprofen, flurbiprofen, ketoprofen, ketorolac, phenylbutazone, tenoxicam, tiaprofenic acid, tolfenamic acid, tolmetin, flurbiprofen, dexibuprofen, lornoxicam, and phenylbutazone, and selective COX-2 inhibitors, including celecoxib, …
chloroquine	1	0	0	1	1	0	1	0	1	0	-0.24875	-0.231336	-0.296488	-0.286859	-0.261563	-0.335933	-0.230729	-0.327827	-0.301452	-0.060782	-0.250473	-0.26587	28849182	OSCC	In conclusion, the present study reported the in vitro and in vivo antitumor effects of chloroquine on OSCC, and the results indicated that chloroquine may be considered a potent therapeutic agent against human OSCC.
phenazopyridine	1	0	0	0	0	0	0	0	0	0	-0.082679	-0.0822106	-0.0795493	-0.0686649	-0.0276556	-0.0489331	-0.0657242	-0.0319414	0.0107977	-0.215917	-0.0677554	-0.082679	32981029	bladder cancer	The results of multivariate analysis show that there is a significant decrease in urinary frequency for patients who received phenazopyridine (95% CI: 0.09, 0.31, OR = 0.17, P <.001) and also celecoxib group (95% CI: 0.10, 0.43, OR = 0.21, P <.001) compared to those in placebo group.
methyldopa	1	0	0	0	0	0	0	0	0	0	-0.106477	0.00303872	-0.243349	-0.0934931	-0.0762471	-0.169616	-0.00617846	-0.152426	-0.0780453	-0.0174373	-0.0926392	-0.106477	466656	lymphocytic leukemia	Alpha-methyldopa, and dopamine, also exhibit significant antitumor activity in the L1210 and P388 lymphocytic leukemia systems.
probenecid	1	0	0	0	0	0	1	0	0	0	-0.227348	-0.187506	-0.182582	-0.0764363	-0.0375319	-0.281971	-0.0757613	-0.27816	-0.0982421	0.0321942	-0.138779	-0.151554	31425704	melanoma tumor	Collectively, these studies demonstrate that probenecid, by blunting ABCA1 activity and thereby calpain exteriorization, limits melanoma tumor neoangiogenesis and invasiveness.
ribavirin	0	0	0	0	0	0	1	0	1	0	-0.123963	-0.103352	-0.0592012	-0.0791784	-0.0991226	-0.069604	-0.113234	-0.10617	-0.0979772	-0.124382	-0.0956216	-0.105605	27932243	OSCC	Combination of ribavirin and paclitaxel are more effective in inhibiting proliferation and inducing apoptosis in OTSCC cells. Importantly, the in vivo efficacy of ribavirin and its synergism with paclitaxel is confirmed by two independent OTSCC xenograft mouse models.	combined treatment
bosentan	1	0	0	0	0	0	0	0	0	0	-0.0845133	-0.0781651	-0.0760942	-0.0764059	-0.0690883	-0.0707042	-0.0727592	-0.0746615	-0.0715086	-0.0861175	-0.0750561	-0.0845133	17663518	ESCC	Bosentan significantly inhibited matrigel invasion of cancer cells in vitro. In our study, invasive ability remarkably decrease in EC9706 cells with bosentan, compared with the cells without bosentan (P < 0.001).
losartan	0	0	0	0	0	0	0	0	1	0	-0.080727	-0.34385	-0.23107	-0.282229	-0.323279	-0.357494	-0.248199	-0.226208	-0.276817	-0.31602	-0.267675	-0.276817	30564297	OSCC	Our data suggest that both AGTR1 and AGTR2 might have a pro-tumoral effect in OSCCs.We examined the effects of losartan (LOS), an ARB used as a RAS antagonist, on nuclear AGTR2. LOS did not affect AGTR2 mRNA expression but suppressed its nuclear transport.
diacerein	0	0	0	0	0	0	0	0	1	0	-0.174459	-0.259978	-0.211293	-0.242422	-0.256892	-0.248034	-0.244488	-0.215134	-0.237929	-0.242672	-0.232819	-0.237929	26616855	breast cancer	In this study, potent antiproliferative and apoptotic effect of diacerein were observed against breast cancer.
arbutin	1	1	1	0	0	0	0	0	0	0	-0.429364	-0.432894	-0.403364	-0.410514	-0.419864	-0.404724	-0.43018	-0.416405	-0.432851	-0.402907	-0.416778	-0.421874	33146000	osteosarcoma	In summary,our data suggest that arbutin inhibits OS cell proliferation, migration and invasion via miR-338-3p/MTHFD1L and by inactivating the AKT/mTOR pathway.
ibuprofen	1	1	0	1	1	0	1	1	0	0	-0.29758	-0.376325	-0.197095	-0.223771	-0.255269	-0.301099	-0.222183	-0.238264	-0.246151	-0.313814	-0.26454	-0.268899	33974712	colorectal cancer	The authors observed a significantly reduced risk of incident adenoma with ibuprofen use (>=30 vs <4 pills per month: OR, 0.76 [95% CI, 0.60-0.95]; Ptrend = .04), particularly advanced adenoma (OR, 0.48 [95% CI, 0.28-0.83]; Ptrend = .005).
quinestrol	1	0	0	0	0	0	0	0	0	0	-0.0996891	-0.0952151	-0.0860408	-0.103113	-0.102104	-0.0730654	-0.096848	-0.0812471	-0.1008	-0.12546	-0.0959882	-0.0996891	32482672	flavivirus infections	Taken together, quinestrol, raloxifene hydrochloride, and structurally related analogues warrant further investigation as potential therapeutics for treatment of flavivirus infections.	non-cancer
caffeine	1	1	0	1	0	1	0	1	0	0	0.147498	-0.108418	-0.376863	-0.395522	-0.214129	-0.446003	-0.143731	-0.107599	-0.0956808	-0.0672374	-0.179528	-0.182009	32996789	HNSC	The result shows that caffeine can prevent the proliferation of carcinoma cells and it is a perfect candidate for therapeutic applications.
mifepristone	1	1	0	0	0	0	1	0	1	0	-0.710055	-0.714703	-0.654522	-0.645167	-0.609797	-0.682394	-0.65976	-0.688058	-0.614278	-0.754991	-0.672488	-0.674699	9693404	leiomyoma / breast cancer / meningioma	Leiomyoma treated with 25 or 50 mg/d of mifepristone underwent a 25-49% reduction in tumor size. Mifepristone is beneficial as adjuvant treatment in the management of unresectable, hormone-dependent tumors and disorders of the female reproductive system that are refractory to chemotherapy and irradiation.
miconazole	1	0	0	0	0	0	0	0	0	0	-0.328133	-0.33776	-0.325986	-0.29528	-0.264858	-0.203442	-0.397455	-0.25601	-0.230324	-0.628169	-0.326587	-0.328133	33692867	GBM	These results suggest that miconazole exerted cytotoxic effects against the human glioblastoma cells.
alectinib	0	0	0	0	0	0	0	0	1	0	-0.228288	-0.227864	-0.226257	-0.22678	-0.227794	-0.227073	-0.22782	-0.227629	-0.228723	-0.225666	-0.227241	-0.228723	28586279	NSCLC	In summary, alectinib was associated with longer progression-free survival and lower toxicity than crizotinib and showed activity against CNS disease in patients with ALK-positive NSCLC.
carbamazepine	1	1	1	1	1	1	1	1	0	1	-0.269511	-0.275702	-0.273413	-0.275293	-0.274252	-0.27754	-0.276583	-0.273	-0.273515	-0.269962	-0.273515	-0.273917	21082217	Breast Cancer	Functionally, carbamazepine could synergize with trastuzumab or geldanamycin to promote Her-2 degradation and inhibit breast cancer cell proliferation.
rutin	0	0	0	0	0	0	0	1	1	0	-0.52215	-0.522334	-0.52217	-0.522293	-0.52233	-0.52239	-0.522225	-0.522327	-0.522402	-0.521839	-0.522216	-0.522365	29142391	OSCC	Acacia catechu ethanolic seed extract contains phytochemicals such as epicatechin, rutin, and quercetin. Acacia catechu seed (ACS) extract significantly (P < 0.001) inhibits the active proliferation of human oral squamous carcinoma (SCC-25) cells.
pilocarpine	1	0	0	0	0	0	0	0	0	0	-0.201168	-0.201155	-0.2012	-0.20116	-0.201157	-0.201163	-0.20117	-0.201153	-0.201146	-0.201152	-0.201162	-0.201168	11966326	HNSC	Prophylactic pilocarpine treatment reduces radiation-induced damage to the salivary glands in rats. Prophylactic pilocarpine treatment might therefore be valuable for head and neck cancer patients.
doxorubicin	1	1	1	1	1	1	1	1	1	1	-4.97261	-4.49959	-5.64643	-5.0713	-4.56492	-5.15434	-4.71246	-5.16676	-4.9151	-3.71816	-4.84217	-	29157266	OSCC	Our findings suggest that effective low dosages of DOX in combination with LIUS can inhibit cell proliferation, migration and invasion, which might be through MMP-2/9 production mediated by the Hedgehog signaling pathway.	combined treatment
estradiol	1	1	1	1	1	1	1	1	1	1	-0.14397	-0.144293	-0.144265	-0.144511	-0.144799	-0.144516	-0.144277	-0.144412	-0.144832	-0.143263	-0.144314	-	32793111	esophageal cancer	Estradiol can inhibit the viability and migration of esophageal cancer cells through the activation of ERS, providing a novel insight for esophageal cancer development, treatment, and prevention.
methotrexate	1	1	1	1	1	1	1	1	1	1	-1.67996	-1.67991	-2.20589	-1.75657	-1.28181	-2.11237	-1.88536	-1.87971	-1.45513	-1.67611	-1.76128	-	31903657	HNSC	Cetuximab with methotrexate improved PFS without increased toxicity in R/M SCCHN-patients.	combined treatment
total	71	27	9	18	20	14	39	30	42	9
